# Supplementary material for: (R)-2-Methyl­piperazine-1,4-diium tetra­chloridoanti­monate(III) chloride
Source: Acta Crystallogr Sect E Struct Rep Online. 2010 Nov 24;66(Pt 12):m1629. doi: 10.1107/S1600536810047689 (PMC3011473; doi:10.1107/S1600536810047689)
Supplement: Supplementary file 2 [file e-66-m1629-Isup2.hkl]

# 
# h,k,l, Fc-squared, Fo-squared, sigma(Fo-squared) and status flag 
# 
data_I
_shelx_title ' shelxl in P2(1)2(1)2(1)' 
_shelx_refln_list_code          4 
_shelx_F_calc_maximum      213.61 
_exptl_crystal_F_000       776.00 
_reflns_d_resolution_high  0.7695 
 
loop_ 
 _symmetry_equiv_pos_as_xyz 
 'x, y, z' 
 '-x+1/2, -y, z+1/2' 
 '-x, y+1/2, -z+1/2' 
 'x+1/2, -y+1/2, -z' 
 
_cell_length_a     7.7453 
_cell_length_b    10.7729 
_cell_length_c    16.3181 
_cell_angle_alpha  90.000 
_cell_angle_beta   90.000 
_cell_angle_gamma  90.000 
 
_shelx_F_squared_multiplier     1.000 
 
loop_ 
 _refln_index_h 
 _refln_index_k 
 _refln_index_l 
 _refln_F_squared_calc 
 _refln_F_squared_meas 
 _refln_F_squared_sigma 
 _refln_observed_status 
   2   0   0    14906.23    14446.83    277.73 o 
   4   0   0    25726.97    25234.28    692.68 o 
   6   0   0     9338.91     9878.42    228.85 o 
   8   0   0     3317.48     3282.12    407.21 o 
  10   0   0      496.14      538.54    168.68 o 
   1   1   0    15245.53    15403.40    122.11 o 
   2   1   0     9022.14     9374.55     66.95 o 
   3   1   0        0.00       -0.30     10.18 o 
   4   1   0     3769.00     3791.73     37.80 o 
   5   1   0    17442.49    17750.33    177.52 o 
   6   1   0        5.49       10.60      4.63 o 
   7   1   0     2465.92     2509.46     64.60 o 
   8   1   0     1577.33     1608.16     44.18 o 
   9   1   0       37.39       35.94     14.32 o 
   1   2   0    11408.82    10886.78     56.11 o 
   2   2   0     3548.39     3504.41     49.75 o 
   3   2   0    30071.79    29580.91    163.19 o 
   4   2   0      669.30      639.01     13.53 o 
   5   2   0      259.73      246.02     15.04 o 
   6   2   0     3127.83     3145.86     47.92 o 
   7   2   0     1314.46     1309.44     29.74 o 
   8   2   0      619.37      628.95     38.58 o 
   9   2   0      337.66      315.71     27.50 o 
   2   3   0    41850.96    39422.27    211.48 o 
   3   3   0       86.22      106.97     10.26 o 
   4   3   0      141.81      163.60     10.47 o 
   5   3   0      530.27      522.37     14.43 o 
   6   3   0       23.57       58.15     14.16 o 
   7   3   0      385.92      334.33     20.58 o 
   8   3   0      775.69      844.19     44.48 o 
   9   3   0       73.58       76.84     13.40 o 
   0   4   0        7.73       40.87     15.19 o 
   1   4   0       86.75       79.19      8.17 o 
   2   4   0       19.53       42.29      8.30 o 
   3   4   0     9807.50    10004.41     68.36 o 
   4   4   0       16.88       31.47      5.32 o 
   5   4   0     1002.75      972.93     27.69 o 
   6   4   0      154.34      152.44     11.78 o 
   7   4   0      860.24      792.44     27.48 o 
   8   4   0        2.12        5.33      5.59 o 
   9   4   0      229.16      208.13     22.40 o 
   1   5   0     5858.22     6042.60     54.76 o 
   2   5   0     4640.70     4630.21     37.79 o 
   3   5   0      832.57      816.57     17.54 o 
   4   5   0      666.83      665.33     18.46 o 
   5   5   0     1957.50     2029.48     34.37 o 
   6   5   0        0.37       17.91      6.85 o 
   7   5   0       11.19       12.74      6.61 o 
   8   5   0      746.03      758.09     35.46 o 
   9   5   0      149.94      127.16     18.93 o 
   0   6   0    14833.71    14340.88    251.22 o 
   1   6   0     1122.78     1046.56     27.59 o 
   2   6   0      139.67      153.99     12.44 o 
   3   6   0     1669.87     1598.46     26.15 o 
   4   6   0     1333.31     1327.79     28.67 o 
   5   6   0       15.37       20.08      6.25 o 
   6   6   0       38.21       56.93      6.58 o 
   7   6   0        6.47       14.37      5.90 o 
   8   6   0      441.40      391.68     36.16 o 
   9   6   0       64.09       55.21     13.14 o 
   1   7   0     5294.58     5371.90     72.00 o 
   2   7   0        0.06        6.01      6.59 o 
   3   7   0      106.55      122.52     12.27 o 
   4   7   0        1.52       12.35      5.05 o 
   5   7   0     6785.98     6982.75    105.91 o 
   6   7   0       35.48       19.33      7.31 o 
   7   7   0      766.14      700.41     32.60 o 
   8   7   0        0.14       -1.74     12.78 o 
   0   8   0    14339.95    14937.90    336.22 o 
   1   8   0     2210.68     2157.19     58.07 o 
   2   8   0      946.66      928.59     34.23 o 
   3   8   0     4258.70     4347.40     58.00 o 
   4   8   0     1476.70     1500.78     39.26 o 
   5   8   0       14.50       25.28      6.93 o 
   6   8   0     1639.03     1723.64     42.24 o 
   7   8   0       84.22       85.47     16.99 o 
   8   8   0      394.45      261.66     58.58 o 
   1   9   0     3517.69     3404.75     78.06 o 
   2   9   0     8472.71     8742.67    124.21 o 
   3   9   0      351.89      335.08     32.68 o 
   4   9   0      744.73      832.23     36.61 o 
   5   9   0     1735.56     1732.42     44.47 o 
   6   9   0        4.44        9.60      6.80 o 
   7   9   0      278.94      275.15     25.11 o 
   0  10   0       26.44       26.87     18.21 o 
   1  10   0     1366.52     1338.45     46.36 o 
   2  10   0       66.76       92.62     16.92 o 
   3  10   0    10668.90    11583.72    214.74 o 
   4  10   0       49.90       55.75     13.74 o 
   5  10   0     1324.03     1281.25     41.56 o 
   6  10   0       37.76       32.35     12.46 o 
   7  10   0     1140.66     1134.47    125.05 o 
   1  11   0     1258.89     1259.01     45.65 o 
   2  11   0     6530.87     7017.90    145.58 o 
   3  11   0      164.10      144.96     17.44 o 
   4  11   0     1522.25     1608.08     46.77 o 
   5  11   0      448.52      430.21     32.46 o 
   6  11   0        2.95       18.84     13.08 o 
   0  12   0     3464.04     3742.74    100.98 o 
   1  12   0      502.98      499.91     36.85 o 
   2  12   0       94.81      111.39     15.63 o 
   3  12   0     1365.04     1392.01     44.35 o 
   4  12   0      340.02      278.93     52.72 o 
   5  12   0      164.62      147.45     20.45 o 
   1  13   0     1076.08     1036.66     42.86 o 
   2  13   0        7.45       10.54      9.99 o 
   3  13   0       35.67       32.99     13.24 o 
   0  14   0     2781.49     2741.54    124.12 o 
   1   0   1     1921.43     1929.49     35.12 o 
   2   0   1    11459.18    11120.48     75.83 o 
   3   0   1      910.56      850.87     13.13 o 
   4   0   1    45627.74    45111.68    396.34 o 
   5   0   1      263.39      236.33     13.42 o 
   6   0   1      148.59      130.76     13.45 o 
   7   0   1      515.20      498.65     29.95 o 
   8   0   1     6849.22     7250.80    113.62 o 
   9   0   1      740.35      786.67     44.80 o 
  10   0   1      898.34      892.52     53.23 o 
 -10   1   1       58.73       28.37     18.87 o 
  -9   1   1     3952.94     4281.37    116.80 o 
  -8   1   1      326.90      336.32     25.40 o 
  -7   1   1      873.61      850.38     31.95 o 
  -6   1   1      685.86      665.30     20.54 o 
  -5   1   1     6379.15     6310.30    127.37 o 
  -4   1   1     6007.81     6090.41     61.54 o 
  -3   1   1    18197.49    18110.54    164.12 o 
  -2   1   1     1112.66     1088.74     19.79 o 
  -1   1   1    10685.85    10301.85     71.90 o 
   1   1   1    10324.29    10094.88     50.75 o 
   2   1   1     1013.77     1001.49     13.87 o 
   3   1   1    18303.89    18237.29    146.18 o 
   4   1   1     5874.87     5988.69     45.77 o 
   5   1   1     6541.16     6688.98     79.95 o 
   6   1   1      648.77      622.31     18.10 o 
   7   1   1      902.97      876.20     28.04 o 
   8   1   1      336.36      308.67     29.57 o 
   9   1   1     3908.07     4321.81    111.42 o 
  10   1   1       56.12       73.47     25.99 o 
  -9   2   1      167.34      153.53     17.46 o 
  -8   2   1     1019.20     1020.52     37.71 o 
  -7   2   1     5094.57     5187.71     82.85 o 
  -6   2   1     4334.66     4332.98     85.63 o 
  -5   2   1     3501.24     3606.47     42.10 o 
  -4   2   1     7380.90     7644.93     57.58 o 
  -3   2   1     1094.97     1093.50     14.96 o 
  -2   2   1    17913.52    17651.36    108.01 o 
  -1   2   1    10284.42     9611.63    125.98 o 
   0   2   1     6869.19     6702.02     87.39 o 
   1   2   1    10088.92     9626.89     65.05 o 
   2   2   1    18282.42    18290.17    203.94 o 
   3   2   1     1063.45     1041.42     14.27 o 
   4   2   1     7171.18     7300.34     65.51 o 
   5   2   1     3678.37     3813.38     47.14 o 
   6   2   1     4290.02     4248.23     58.37 o 
   7   2   1     5090.65     5323.31     87.17 o 
   8   2   1     1042.82     1043.17     37.97 o 
   9   2   1      182.06      173.38     20.40 o 
  -9   3   1      383.62      359.44     36.75 o 
  -8   3   1      306.45      288.64     22.12 o 
  -7   3   1     1366.33     1356.98     35.38 o 
  -6   3   1    11504.52    12466.25    126.21 o 
  -5   3   1     1541.76     1499.02     28.55 o 
  -4   3   1      483.50      451.44     22.67 o 
  -3   3   1     2729.96     2697.22     29.16 o 
  -2   3   1    18330.89    18159.67    112.88 o 
  -1   3   1     4842.29     4565.89     41.45 o 
   0   3   1      159.94      118.47     13.59 o 
   1   3   1     4895.58     4705.33     36.02 o 
   2   3   1    17926.62    17444.54     91.32 o 
   3   3   1     2780.14     2765.70     26.45 o 
   4   3   1      594.06      565.31     12.81 o 
   5   3   1     1660.79     1637.34     25.31 o 
   6   3   1    11369.80    12034.08    130.29 o 
   7   3   1     1374.30     1358.13     32.80 o 
   8   3   1      249.06      228.57     18.92 o 
   9   3   1      378.71      356.19     31.99 o 
  -9   4   1      173.29      158.32     20.38 o 
  -8   4   1        5.00       10.86      8.29 o 
  -7   4   1     3215.49     3341.73     56.29 o 
  -6   4   1      572.18      535.86     18.69 o 
  -5   4   1     2250.80     2292.98     41.88 o 
  -4   4   1       45.68       63.41      8.50 o 
  -3   4   1     1485.55     1430.20     22.39 o 
  -2   4   1      348.34      326.87      8.14 o 
  -1   4   1     8058.67     7836.73     54.49 o 
   1   4   1     7828.41     7523.30     74.10 o 
   2   4   1      326.54      305.73      8.94 o 
   3   4   1     1464.77     1417.10     17.91 o 
   4   4   1       27.34       35.44      4.25 o 
   5   4   1     2437.93     2506.08     38.85 o 
   6   4   1      585.78      572.93     16.96 o 
   7   4   1     3205.78     3305.26     50.22 o 
   8   4   1        3.94       12.83      9.11 o 
   9   4   1      173.53      163.92     25.02 o 
  -9   5   1     1012.68      956.25     65.02 o 
  -8   5   1      193.82      202.75     22.45 o 
  -7   5   1      774.63      753.77     28.12 o 
  -6   5   1     2288.21     2276.48     43.97 o 
  -5   5   1     2070.75     2102.20     37.29 o 
  -4   5   1     2206.80     2171.44     30.63 o 
  -3   5   1     1161.66     1192.18     20.29 o 
  -2   5   1     2736.85     2762.65     24.47 o 
  -1   5   1     1443.75     1528.81     26.03 o 
   0   5   1     7990.61     7961.30    100.43 o 
   1   5   1     1328.01     1433.39     17.36 o 
   2   5   1     2906.69     2905.57     34.47 o 
   3   5   1     1141.66     1154.05     24.14 o 
   4   5   1     2273.46     2256.44     31.70 o 
   5   5   1     1981.86     1950.95     32.88 o 
   6   5   1     2298.88     2269.40     43.32 o 
   7   5   1      752.05      709.14     32.69 o 
   8   5   1      183.65      188.58     20.20 o 
   9   5   1     1015.30      968.90     62.37 o 
  -9   6   1      396.67      293.03     68.30 o 
  -8   6   1     1627.67     1672.74     57.44 o 
  -7   6   1      512.56      461.88     22.66 o 
  -6   6   1      661.48      610.11     21.21 o 
  -5   6   1      874.84      880.04     22.57 o 
  -4   6   1     8986.57     9178.71    123.73 o 
  -3   6   1      309.91      309.60     16.73 o 
  -2   6   1      681.68      674.83     12.16 o 
  -1   6   1       99.56      154.12     26.14 o 
   0   6   1      762.40      755.47     23.70 o 
   1   6   1       62.10       75.48      6.46 o 
   2   6   1      495.84      502.22     17.16 o 
   3   6   1      375.73      373.58     17.91 o 
   4   6   1     9055.09     9284.19    120.86 o 
   5   6   1      936.83      959.42     22.51 o 
   6   6   1      663.40      628.22     21.36 o 
   7   6   1      547.53      520.07     34.58 o 
   8   6   1     1607.39     1648.52     40.67 o 
   9   6   1      391.78      329.64     68.71 o 
  -8   7   1      277.87      257.93     36.30 o 
  -7   7   1      210.25      176.64     15.22 o 
  -6   7   1      131.66      121.53     11.86 o 
  -5   7   1      829.68      814.64     27.03 o 
  -4   7   1     1552.89     1546.03     32.90 o 
  -3   7   1     4772.98     4868.03     79.37 o 
  -2   7   1      219.13      226.52     17.50 o 
  -1   7   1     6327.49     6431.18     92.13 o 
   0   7   1       11.99       41.59     14.84 o 
   1   7   1     6157.41     6253.59     65.31 o 
   2   7   1      192.01      196.27     10.97 o 
   3   7   1     4849.95     4989.64     80.30 o 
   4   7   1     1538.44     1505.94     33.94 o 
   5   7   1      920.46      915.88     31.12 o 
   6   7   1      135.46      113.62     12.18 o 
   7   7   1      214.70      204.82     17.70 o 
   8   7   1      255.58      187.48     39.63 o 
  -8   8   1     1011.55     1049.73     41.91 o 
  -7   8   1     1655.94     1652.99     41.30 o 
  -6   8   1       25.58       23.89      6.48 o 
  -5   8   1     1333.94     1332.20     34.40 o 
  -4   8   1     3884.92     3884.69     74.00 o 
  -3   8   1     2056.32     2090.86     45.25 o 
  -2   8   1     1851.99     1939.33     49.37 o 
  -1   8   1     1939.77     1876.67     49.61 o 
   0   8   1      458.28      468.60     30.21 o 
   1   8   1     2018.90     1986.54     46.48 o 
   2   8   1     1860.04     1871.11     33.15 o 
   3   8   1     2002.37     2034.14     36.98 o 
   4   8   1     3952.32     3983.61     80.21 o 
   5   8   1     1280.24     1277.10     33.65 o 
   6   8   1       21.05       22.58      6.10 o 
   7   8   1     1645.66     1612.82     46.42 o 
   8   8   1      963.11      918.53     60.18 o 
  -7   9   1      594.26      611.66     56.18 o 
  -6   9   1     3394.03     3493.06     67.56 o 
  -5   9   1      644.44      617.22     28.20 o 
  -4   9   1     1426.76     1443.88     43.77 o 
  -3   9   1     1741.22     1788.33     52.39 o 
  -2   9   1     3702.43     3822.97    119.90 o 
  -1   9   1      594.19      604.39     34.24 o 
   0   9   1     2258.29     2393.80     54.71 o 
   1   9   1      605.48      594.37     35.24 o 
   2   9   1     3722.19     3889.49     80.55 o 
   3   9   1     1760.06     1754.48     33.83 o 
   4   9   1     1355.32     1319.38     34.30 o 
   5   9   1      675.36      668.65     36.49 o 
   6   9   1     3411.68     3558.83     71.58 o 
   7   9   1      604.07      598.22     50.52 o 
  -7  10   1     1775.98     1812.32    104.94 o 
  -6  10   1      560.92      527.85     34.35 o 
  -5  10   1     1427.96     1415.26     45.56 o 
  -4  10   1      162.58      174.78     21.20 o 
  -3  10   1      240.34      273.41     28.61 o 
  -2  10   1      396.02      431.25     43.29 o 
  -1  10   1     5577.04     5941.41    128.72 o 
   0  10   1       96.51      100.05     15.25 o 
   1  10   1     5519.14     5803.80    127.50 o 
   2  10   1      412.38      447.62     29.74 o 
   3  10   1      257.58      268.60     33.06 o 
   4  10   1      141.89      128.75     15.36 o 
   5  10   1     1463.15     1388.31     41.91 o 
   6  10   1      550.85      519.86     30.30 o 
   7  10   1     1761.50     1655.68    119.30 o 
  -6  11   1     2585.58     2637.93     77.95 o 
  -5  11   1      408.62      398.28     33.79 o 
  -4  11   1      504.43      505.37     36.30 o 
  -3  11   1      103.64      114.98     18.07 o 
  -2  11   1     1992.03     2030.92     67.06 o 
  -1  11   1      512.43      470.13     44.27 o 
   0  11   1     2565.67     2601.66     74.02 o 
   1  11   1      479.57      412.80     37.84 o 
   2  11   1     2043.72     2116.87     56.32 o 
   3  11   1       94.73      112.06     16.79 o 
   4  11   1      530.25      495.02     39.46 o 
   5  11   1      375.90      384.38     29.92 o 
   6  11   1     2568.82     2594.91     66.02 o 
  -5  12   1      825.71      836.01     38.41 o 
  -4  12   1     1089.81     1121.96     45.29 o 
  -3  12   1      110.71      102.91     17.41 o 
  -2  12   1      404.76      413.30     27.42 o 
  -1  12   1     1123.06     1124.28     49.92 o 
   0  12   1       25.38       35.22     10.74 o 
   1  12   1     1103.32     1120.44     46.22 o 
   2  12   1      428.34      406.05     32.19 o 
   3  12   1      114.55      121.87     16.92 o 
   4  12   1     1082.96     1029.64     48.52 o 
   5  12   1      832.12      794.82     51.67 o 
  -3  13   1     1104.04     1108.66     47.79 o 
  -2  13   1      154.89      151.64     21.36 o 
  -1  13   1      833.86      821.12     58.79 o 
   0  13   1      710.34      729.67     48.73 o 
   1  13   1      861.25      873.02     72.12 o 
   2  13   1      158.11      142.72     18.11 o 
   3  13   1     1080.29     1055.61     43.31 o 
   1   0   2    28051.23    25535.85    326.77 o 
   2   0   2      642.59      674.34     11.25 o 
   3   0   2      121.39      126.08     10.01 o 
   4   0   2     4076.36     4148.83     41.61 o 
   5   0   2     6347.66     6671.19     68.99 o 
   6   0   2      508.65      534.32     14.85 o 
   7   0   2        2.43        6.60      5.21 o 
   8   0   2      641.71      653.86     36.28 o 
   9   0   2        9.65        9.29     11.09 o 
  10   0   2       87.40       49.73     24.47 o 
  -9   1   2       58.34       65.19     13.72 o 
  -8   1   2      510.79      515.05     25.34 o 
  -7   1   2     2410.94     2453.34     73.90 o 
  -6   1   2      186.18      173.40     19.15 o 
  -5   1   2     6002.08     6079.91     71.56 o 
  -4   1   2     1947.82     1821.07     25.59 o 
  -3   1   2     2834.89     2874.15     28.99 o 
  -2   1   2     3766.12     3921.55     41.48 o 
   0   1   2     5952.47     6237.71     35.61 o 
   2   1   2     3816.84     3992.97     29.73 o 
   3   1   2     2991.69     3109.85     29.78 o 
   4   1   2     2003.71     1959.76     25.50 o 
   5   1   2     5842.95     5877.46     70.38 o 
   6   1   2      119.16      110.44     11.65 o 
   7   1   2     2388.74     2372.15     54.74 o 
   8   1   2      485.26      453.31     26.46 o 
   9   1   2       74.12       60.39     14.72 o 
  -9   2   2      319.45      305.15     24.83 o 
  -8   2   2      820.70      810.20     45.92 o 
  -7   2   2      405.16      380.16     27.74 o 
  -6   2   2     5926.88     5857.61     86.38 o 
  -5   2   2      703.18      655.23     18.48 o 
  -4   2   2     3340.26     3429.68     43.16 o 
  -3   2   2     5812.00     5988.05     52.30 o 
  -2   2   2    33028.16    31746.14    556.04 o 
  -1   2   2     3933.01     3832.46     32.62 o 
   0   2   2    15836.02    15616.40    166.08 o 
   1   2   2     4002.79     3949.69     27.01 o 
   2   2   2    32728.73    31608.16    334.78 o 
   3   2   2     5855.50     5946.30     38.17 o 
   4   2   2     3200.95     3247.25     43.27 o 
   5   2   2      743.13      734.22     15.71 o 
   6   2   2     5970.16     6178.84    115.96 o 
   7   2   2      505.97      494.60     33.32 o 
   8   2   2      833.08      803.11     28.80 o 
   9   2   2      322.30      274.31     22.82 o 
  -9   3   2      235.99      223.17     26.21 o 
  -8   3   2      619.22      611.97     31.46 o 
  -7   3   2     1166.00     1106.21     44.67 o 
  -6   3   2       70.45       82.01     13.90 o 
  -5   3   2     1203.20     1179.09     26.15 o 
  -4   3   2     1295.66     1326.63     24.23 o 
  -3   3   2    14012.28    14124.25     99.02 o 
  -2   3   2    25071.24    24109.11    163.44 o 
  -1   3   2    10308.34    10377.76     74.18 o 
   0   3   2      865.84      846.08     16.09 o 
   1   3   2    10570.25    10644.06     62.48 o 
   2   3   2    25362.39    24839.84    263.05 o 
   3   3   2    13954.83    13974.02     80.59 o 
   4   3   2     1205.27     1201.92     20.14 o 
   5   3   2     1114.12     1036.41     19.71 o 
   6   3   2       73.43       71.42      6.85 o 
   7   3   2     1161.14     1099.31     26.46 o 
   8   3   2      608.33      620.22     27.38 o 
   9   3   2      249.45      225.97     43.17 o 
  -9   4   2     1031.10     1043.81     44.25 o 
  -8   4   2      296.98      281.79     27.60 o 
  -7   4   2     1779.17     1707.71     57.20 o 
  -6   4   2      375.36      347.95     30.23 o 
  -5   4   2     3429.63     3520.19     59.08 o 
  -4   4   2      461.34      466.50     14.29 o 
  -3   4   2    14126.50    13962.77    102.00 o 
  -2   4   2    13042.76    12849.58     87.12 o 
  -1   4   2     5531.09     5552.98     44.91 o 
   0   4   2        4.92       30.73      6.80 o 
   1   4   2     5837.59     5855.34     40.38 o 
   2   4   2    13013.77    12915.39     81.91 o 
   3   4   2    14145.04    13966.52     84.14 o 
   4   4   2      403.31      417.41     11.40 o 
   5   4   2     3326.47     3383.31     46.81 o 
   6   4   2      345.20      335.15     16.49 o 
   7   4   2     1783.42     1778.97     34.06 o 
   8   4   2      312.28      337.17     22.46 o 
   9   4   2     1055.43     1079.79     49.73 o 
  -9   5   2      166.18      159.88     20.23 o 
  -8   5   2     1515.76     1557.76     44.15 o 
  -7   5   2      557.87      503.47     28.23 o 
  -6   5   2      515.63      517.14     24.40 o 
  -5   5   2     1886.78     1833.76     52.57 o 
  -4   5   2     5578.05     5670.11     69.76 o 
  -3   5   2     5603.51     5596.26     54.85 o 
  -2   5   2     5914.19     5901.69     51.34 o 
  -1   5   2     4995.42     5137.65     95.51 o 
   0   5   2    16504.64    15819.26    208.29 o 
   1   5   2     5031.49     5022.63     38.70 o 
   2   5   2     5740.21     5680.23     50.85 o 
   3   5   2     5774.70     5827.39     66.68 o 
   4   5   2     5485.32     5559.24     58.95 o 
   5   5   2     1962.80     1916.69     30.35 o 
   6   5   2      523.30      510.06     18.62 o 
   7   5   2      647.94      593.32     35.96 o 
   8   5   2     1563.17     1632.28     46.52 o 
   9   5   2      162.62      173.03     30.05 o 
  -9   6   2       74.82       51.52     12.76 o 
  -8   6   2      823.22      811.31     32.51 o 
  -7   6   2       74.17       67.37     10.12 o 
  -6   6   2     2129.74     2165.53     40.06 o 
  -5   6   2     2710.86     2705.09     38.89 o 
  -4   6   2     3947.99     4018.25     54.44 o 
  -3   6   2      279.14      280.11     10.32 o 
  -2   6   2     3467.53     3379.37     41.30 o 
   0   6   2    24699.47    24335.94    211.09 o 
   2   6   2     3598.84     3583.44     43.65 o 
   3   6   2      313.76      323.59     18.19 o 
   4   6   2     3912.79     4011.73     64.80 o 
   5   6   2     2579.81     2541.41     37.77 o 
   6   6   2     2043.68     2040.15     37.05 o 
   7   6   2       91.15       95.23     13.13 o 
   8   6   2      811.19      768.99     39.38 o 
   9   6   2       93.20       84.00     39.87 o 
  -8   7   2      562.80      520.34     42.31 o 
  -7   7   2     1021.37     1006.15     29.98 o 
  -6   7   2      961.80      917.19     28.73 o 
  -5   7   2     3556.72     3601.74     53.62 o 
  -4   7   2     2672.58     2613.83     39.28 o 
  -3   7   2      471.51      456.05     17.95 o 
  -2   7   2      584.59      584.99     23.99 o 
  -1   7   2     3529.96     3433.24     66.48 o 
   0   7   2    16848.35    16869.92    237.29 o 
   1   7   2     3654.58     3616.88     41.95 o 
   2   7   2      672.70      659.37     16.86 o 
   3   7   2      477.78      473.12     18.88 o 
   4   7   2     2626.25     2705.59     42.65 o 
   5   7   2     3507.79     3654.89     63.15 o 
   6   7   2      971.84     1008.85     41.12 o 
   7   7   2     1079.16      993.14     70.60 o 
   8   7   2      581.25      499.19     68.09 o 
  -8   8   2      198.72      150.24     33.08 o 
  -7   8   2      452.39      424.78     25.97 o 
  -6   8   2      805.77      784.17     27.56 o 
  -5   8   2     1924.61     1925.08     51.34 o 
  -4   8   2      456.52      421.43     23.73 o 
  -3   8   2     2581.28     2609.71     67.34 o 
  -2   8   2     1963.50     1938.15     45.06 o 
  -1   8   2     5584.48     5678.34    119.09 o 
   0   8   2     2527.64     2471.50     62.25 o 
   1   8   2     5656.07     5832.10    101.81 o 
   2   8   2     1851.56     1824.41     31.37 o 
   3   8   2     2506.42     2504.05     38.83 o 
   4   8   2      380.80      357.97     23.74 o 
   5   8   2     2025.79     2073.83     45.26 o 
   6   8   2      801.03      766.33     39.45 o 
   7   8   2      456.29      444.92     27.14 o 
   8   8   2      213.70      158.24     36.45 o 
  -7   9   2      225.77      207.84     30.73 o 
  -6   9   2      479.94      444.47     62.72 o 
  -5   9   2      169.27      148.00     18.40 o 
  -4   9   2     1602.79     1604.31     48.42 o 
  -3   9   2     1351.76     1428.04     56.04 o 
  -2   9   2     3600.42     3589.80     80.04 o 
  -1   9   2      866.29      818.91     39.35 o 
   0   9   2     2258.50     2224.66     64.41 o 
   1   9   2      913.43      881.63     33.23 o 
   2   9   2     3687.49     3577.68     85.39 o 
   3   9   2     1280.08     1301.59     28.95 o 
   4   9   2     1666.27     1628.30     37.55 o 
   5   9   2      127.53      114.59     11.27 o 
   6   9   2      449.48      453.57     26.48 o 
   7   9   2      197.60      151.86     18.04 o 
  -6  10   2       62.73       62.63     11.13 o 
  -5  10   2      517.63      487.25     32.05 o 
  -4  10   2       74.27       79.61     13.88 o 
  -3  10   2     1768.93     1857.40     59.85 o 
  -2  10   2     3063.71     3069.02     68.71 o 
  -1  10   2       78.56      109.80     17.55 o 
   0  10   2       19.37       73.41     28.25 o 
   1  10   2       60.36       65.25     12.19 o 
   2  10   2     3051.18     3057.23     62.68 o 
   3  10   2     1689.74     1764.65     55.65 o 
   4  10   2       76.78       79.58     11.62 o 
   5  10   2      493.16      481.83     34.38 o 
   6  10   2       67.82       56.63     16.53 o 
  -6  11   2        2.23        1.29      9.36 o 
  -5  11   2       64.71       47.52     11.32 o 
  -4  11   2      843.81      830.55     43.61 o 
  -3  11   2     1258.28     1216.58     42.52 o 
  -2  11   2     2351.96     2441.69     59.60 o 
  -1  11   2      233.93      259.62     33.50 o 
   0  11   2      829.94      809.59     45.63 o 
   1  11   2      227.23      239.54     24.35 o 
   2  11   2     2300.84     2354.03     51.37 o 
   3  11   2     1296.03     1284.18     40.73 o 
   4  11   2      826.50      772.62     41.65 o 
   5  11   2       54.43       54.26     10.31 o 
   6  11   2        1.83       13.38     10.65 o 
  -5  12   2      600.09      578.34     34.44 o 
  -4  12   2       75.79       84.66     14.94 o 
  -3  12   2     1554.86     1558.00     55.45 o 
  -2  12   2      334.86      308.31     35.19 o 
  -1  12   2     1290.69     1339.14     52.62 o 
   0  12   2      580.17      592.77     47.76 o 
   1  12   2     1251.60     1297.28     43.56 o 
   2  12   2      353.82      351.41     28.47 o 
   3  12   2     1543.40     1487.51     45.58 o 
   4  12   2       90.27       87.95     16.71 o 
   5  12   2      579.06      534.42     51.60 o 
  -3  13   2       44.62       48.43     14.78 o 
  -2  13   2      217.75      225.92     23.67 o 
  -1  13   2      894.60      941.09     41.62 o 
   0  13   2     1910.54     1840.27     60.35 o 
   1  13   2      844.97      878.16     47.95 o 
   2  13   2      196.81      163.13     27.86 o 
   3  13   2       34.11       39.15     12.21 o 
   1   0   3     6280.96     6033.24     68.93 o 
   2   0   3       25.99       42.01      5.81 o 
   3   0   3     3216.57     3375.55     38.48 o 
   4   0   3     3578.03     3652.98     37.77 o 
   5   0   3     2183.23     2155.53     31.45 o 
   6   0   3      215.85      212.47     17.70 o 
   7   0   3      336.77      323.52     27.64 o 
   8   0   3      629.87      628.21     35.74 o 
   9   0   3     2058.98     2097.62     66.26 o 
  -9   1   3      313.28      281.62     56.25 o 
  -8   1   3     1070.62     1032.33     41.12 o 
  -7   1   3     1591.97     1589.60     38.32 o 
  -6   1   3       55.10       59.69      9.55 o 
  -5   1   3      159.53      187.03     12.59 o 
  -4   1   3     6600.52     6389.30     75.08 o 
  -2   1   3     3636.55     3829.83     44.29 o 
  -1   1   3     3606.28     3598.36     22.92 o 
   0   1   3     7940.36     7861.26     50.11 o 
   1   1   3     3535.55     3517.48     22.90 o 
   2   1   3     3721.03     3823.56     35.51 o 
   4   1   3     6800.90     6778.48     53.31 o 
   5   1   3      130.71      128.36      8.26 o 
   6   1   3       73.03       71.14      9.19 o 
   7   1   3     1608.18     1540.12     41.89 o 
   8   1   3     1003.74      965.07     32.25 o 
   9   1   3      313.01      308.54     33.32 o 
  -9   2   3      660.34      659.53     51.59 o 
  -8   2   3      146.85      142.59     15.10 o 
  -7   2   3      371.49      367.15     22.80 o 
  -6   2   3     4940.27     4922.77    123.02 o 
  -5   2   3     1083.49     1021.47     28.72 o 
  -4   2   3     1236.33     1259.07     25.83 o 
  -3   2   3     2101.05     2130.80     26.49 o 
  -2   2   3    22388.72    22643.06    513.99 o 
  -1   2   3     3865.13     3699.85     32.68 o 
   0   2   3       27.12       64.79      5.71 o 
   1   2   3     4020.91     3855.47     26.71 o 
   2   2   3    21999.65    21604.59    108.56 o 
   3   2   3     1927.27     1952.70     17.54 o 
   4   2   3     1325.07     1356.79     15.38 o 
   5   2   3     1045.78     1019.47     17.78 o 
   6   2   3     4994.62     5087.84     65.63 o 
   7   2   3      388.96      382.49     26.51 o 
   8   2   3      136.77      132.53     14.52 o 
   9   2   3      664.98      658.81     52.76 o 
  -9   3   3      135.12      133.12     22.71 o 
  -8   3   3      271.49      229.33     18.56 o 
  -7   3   3     6466.90     6800.06    103.25 o 
  -6   3   3     3515.05     3675.72     52.58 o 
  -5   3   3     3076.32     3041.56     59.77 o 
  -4   3   3     1405.74     1409.88     26.65 o 
  -3   3   3      329.96      346.74     14.10 o 
  -2   3   3     1365.80     1345.57     23.79 o 
  -1   3   3    13474.09    13344.84    205.94 o 
   0   3   3     2821.26     2920.15     25.06 o 
   1   3   3    13613.47    13446.57     89.94 o 
   2   3   3     1358.67     1313.59     15.88 o 
   3   3   3      350.77      364.53     10.26 o 
   4   3   3     1406.40     1389.63     19.85 o 
   5   3   3     3103.32     3023.78     39.03 o 
   6   3   3     3564.30     3627.22     53.43 o 
   7   3   3     6393.94     6836.43     92.67 o 
   8   3   3      286.96      281.71     24.83 o 
   9   3   3      130.84      141.22     27.84 o 
  -9   4   3      582.72      561.03     42.56 o 
  -8   4   3      296.70      262.45     26.54 o 
  -7   4   3      661.40      643.61     23.93 o 
  -6   4   3    11775.41    12528.21    232.32 o 
  -5   4   3     3749.85     3796.90     65.37 o 
  -4   4   3     2626.98     2638.02     43.50 o 
  -3   4   3     1281.81     1253.81     24.54 o 
  -2   4   3    15127.60    15096.73    102.17 o 
  -1   4   3    16869.06    17101.74    178.37 o 
   0   4   3     9284.72     9217.02     72.39 o 
   1   4   3    16958.54    17090.96     91.55 o 
   2   4   3    15333.07    15232.99     94.30 o 
   3   4   3     1249.16     1240.80     25.46 o 
   4   4   3     2712.23     2779.34     33.90 o 
   5   4   3     3844.05     3818.53     53.06 o 
   6   4   3    11800.05    12316.56    155.34 o 
   7   4   3      643.92      615.66     22.78 o 
   8   4   3      283.19      255.29     27.40 o 
   9   4   3      594.68      566.02     70.37 o 
  -9   5   3      235.03      181.07     37.35 o 
  -8   5   3     1665.97     1662.27     46.67 o 
  -7   5   3     3478.82     3563.08     70.44 o 
  -6   5   3      475.37      464.77     38.05 o 
  -5   5   3     3609.81     3699.88     59.31 o 
  -4   5   3    12647.69    12831.21    124.34 o 
  -3   5   3     1668.10     1607.71     31.61 o 
  -2   5   3     4173.13     4228.52     52.21 o 
  -1   5   3    13149.58    13497.89    176.88 o 
   0   5   3     5844.65     5599.13     79.25 o 
   1   5   3    12786.35    12721.09     83.03 o 
   2   5   3     3970.90     3973.95     38.03 o 
   3   5   3     1697.66     1629.91     25.53 o 
   4   5   3    12739.82    12974.33    125.19 o 
   5   5   3     3586.87     3705.78     48.78 o 
   6   5   3      459.22      454.27     16.53 o 
   7   5   3     3477.59     3508.14     62.11 o 
   8   5   3     1654.92     1622.02     57.36 o 
   9   5   3      249.28      239.11     40.40 o 
  -8   6   3      731.34      721.95     29.69 o 
  -7   6   3      887.55      832.12     31.64 o 
  -6   6   3     1004.48     1001.83     30.45 o 
  -5   6   3     3124.48     3202.34     47.61 o 
  -4   6   3     2784.18     2791.57     45.22 o 
  -3   6   3     7571.52     7666.85     83.28 o 
  -2   6   3     4714.88     4687.98     71.52 o 
  -1   6   3     4052.57     3980.09     61.12 o 
   0   6   3      553.76      534.20     12.10 o 
   1   6   3     3991.24     3947.08     44.58 o 
   2   6   3     4723.13     4755.00     53.47 o 
   3   6   3     7808.83     7845.27     82.72 o 
   4   6   3     2721.22     2778.90     49.11 o 
   5   6   3     3173.89     3327.29     50.08 o 
   6   6   3     1010.59      971.39     30.28 o 
   7   6   3      885.23      829.68     29.45 o 
   8   6   3      725.24      720.92    103.87 o 
  -8   7   3     1604.33     1721.15     50.04 o 
  -7   7   3      171.63      158.05     15.41 o 
  -6   7   3       21.73       23.95      5.56 o 
  -5   7   3       61.43       54.29      7.22 o 
  -4   7   3    11403.60    11633.27    109.81 o 
  -3   7   3     4278.04     4323.27     66.70 o 
  -2   7   3     4055.86     4166.87     63.82 o 
  -1   7   3     2954.95     2998.30     81.69 o 
   0   7   3      546.40      525.28     17.82 o 
   1   7   3     2866.70     2844.45     35.04 o 
   2   7   3     4086.13     4041.23     48.46 o 
   3   7   3     4301.30     4310.35     67.12 o 
   4   7   3    11430.32    12221.96    113.15 o 
   5   7   3       76.87       77.18      9.82 o 
   6   7   3       24.17       36.34      7.47 o 
   7   7   3      181.89      167.52     21.72 o 
   8   7   3     1619.98     1590.42     56.64 o 
  -8   8   3       94.84       78.59     14.88 o 
  -7   8   3      364.71      341.48     26.12 o 
  -6   8   3     1009.09      981.62     43.80 o 
  -5   8   3     1465.54     1489.02     44.39 o 
  -4   8   3      369.25      357.51     22.32 o 
  -3   8   3     1612.78     1685.55     61.03 o 
  -2   8   3     2256.51     2299.86     53.01 o 
  -1   8   3     1166.67     1118.89     43.98 o 
   0   8   3       46.19       46.28     11.42 o 
   1   8   3     1145.10     1107.33     34.10 o 
   2   8   3     2350.98     2311.20     36.06 o 
   3   8   3     1481.01     1473.60     28.67 o 
   4   8   3      357.04      348.75     22.23 o 
   5   8   3     1500.21     1567.68     39.58 o 
   6   8   3     1026.78     1065.10     32.66 o 
   7   8   3      325.23      278.44     49.57 o 
   8   8   3       90.11       62.16     14.92 o 
  -7   9   3      989.65     1016.07     36.81 o 
  -6   9   3      374.83      347.01     26.06 o 
  -5   9   3      294.29      265.99     23.45 o 
  -4   9   3     1562.23     1602.31     45.50 o 
  -3   9   3      156.27      175.91     23.14 o 
  -2   9   3      977.35      997.20     36.08 o 
  -1   9   3      519.28      514.92     28.80 o 
   0   9   3     1677.57     1655.50     40.06 o 
   1   9   3      628.84      628.08     28.25 o 
   2   9   3      992.56     1003.95     35.96 o 
   3   9   3      161.62      185.27     13.36 o 
   4   9   3     1555.26     1578.71     34.32 o 
   5   9   3      371.86      356.54     17.63 o 
   6   9   3      386.66      343.14     37.61 o 
   7   9   3      972.96     1018.19     46.44 o 
  -6  10   3     1334.31     1267.40     43.66 o 
  -5  10   3      207.12      207.64     22.93 o 
  -4  10   3      241.53      233.60     19.77 o 
  -3  10   3      275.24      312.60     36.43 o 
  -2  10   3     1452.02     1484.77     43.59 o 
  -1  10   3     1181.68     1158.77     36.87 o 
   0  10   3       84.72       75.13     13.19 o 
   1  10   3     1191.97     1209.77     43.25 o 
   2  10   3     1390.44     1421.85     41.40 o 
   3  10   3      283.13      297.13     30.04 o 
   4  10   3      284.43      273.61     30.98 o 
   5  10   3      210.31      209.42     27.08 o 
   6  10   3     1337.55     1238.58    108.24 o 
  -6  11   3      387.55      344.40     32.84 o 
  -5  11   3      392.60      390.84     31.20 o 
  -4  11   3      408.72      388.79     30.44 o 
  -3  11   3       56.51       76.05     15.97 o 
  -2  11   3      102.74      121.41     17.49 o 
  -1  11   3     1061.48     1094.10     46.77 o 
   0  11   3      730.95      789.16     50.93 o 
   1  11   3     1007.81     1047.76     36.53 o 
   2  11   3      139.69      172.32     21.37 o 
   3  11   3       59.53       54.97     10.89 o 
   4  11   3      419.06      350.86     30.27 o 
   5  11   3      352.77      337.02     29.86 o 
   6  11   3      381.06      334.37     34.32 o 
  -4  12   3      242.79      262.91     29.32 o 
  -3  12   3      297.45      277.80     28.40 o 
  -2  12   3      727.67      762.11     46.57 o 
  -1  12   3      731.89      744.99     50.72 o 
   0  12   3      515.35      573.04     34.17 o 
   1  12   3      752.45      724.21     65.17 o 
   2  12   3      741.40      725.22     42.38 o 
   3  12   3      350.40      390.56     40.73 o 
   4  12   3      251.86      203.33     24.20 o 
  -3  13   3      340.29      323.62     24.78 o 
  -2  13   3      338.93      351.21     36.39 o 
  -1  13   3      364.95      340.06     38.49 o 
   0  13   3      262.55      228.66     30.44 o 
   1  13   3      371.19      350.05     27.84 o 
   2  13   3      330.02      320.80     32.35 o 
   3  13   3      349.92      333.66     27.62 o 
   0   0   4       55.98       93.25      6.27 o 
   1   0   4     3807.50     3787.14     49.53 o 
   2   0   4     1184.81     1208.92     13.44 o 
   3   0   4      424.60      395.57     23.96 o 
   4   0   4      522.77      536.97     15.10 o 
   5   0   4     5570.66     5711.49     74.81 o 
   6   0   4      834.99      844.27     22.35 o 
   7   0   4      217.15      223.65     19.75 o 
   8   0   4       43.94       43.75      7.46 o 
   9   0   4        0.16        9.33     15.47 o 
  -9   1   4      287.51      299.43     35.89 o 
  -8   1   4     1458.76     1431.51     60.10 o 
  -7   1   4      585.85      578.16     26.38 o 
  -6   1   4     1214.15     1246.19     30.88 o 
  -5   1   4      265.99      269.39     16.44 o 
  -4   1   4     8660.76     8470.62    122.99 o 
  -3   1   4     3961.65     3904.69     54.97 o 
  -1   1   4      958.36      917.71     10.09 o 
   0   1   4    27906.23    27261.51    385.06 o 
   1   1   4      947.93      915.16      9.67 o 
   3   1   4     3945.51     3937.51     32.18 o 
   4   1   4     8125.70     8226.20     59.24 o 
   5   1   4      299.79      309.64     17.04 o 
   6   1   4     1216.90     1264.68     34.90 o 
   7   1   4      606.37      598.57     25.73 o 
   8   1   4     1535.95     1563.98     35.27 o 
   9   1   4      241.31      230.83     27.65 o 
  -9   2   4      478.50      461.70     42.32 o 
  -8   2   4     1049.99     1067.09     28.04 o 
  -7   2   4      332.40      305.77     23.95 o 
  -6   2   4      656.94      600.19     41.03 o 
  -5   2   4     3820.10     3874.72     51.04 o 
  -4   2   4     2445.33     2502.38     42.32 o 
  -3   2   4      298.06      277.53     11.71 o 
  -2   2   4    17301.99    17022.91    121.06 o 
  -1   2   4     4986.67     4858.76     34.02 o 
   0   2   4    14351.03    14515.94    118.70 o 
   1   2   4     5135.01     5018.77     34.03 o 
   2   2   4    17500.87    17724.82    121.88 o 
   3   2   4      350.41      309.24     13.60 o 
   4   2   4     2781.79     2828.84     34.28 o 
   5   2   4     3824.82     3894.18     47.21 o 
   6   2   4      662.48      673.74     30.81 o 
   7   2   4      345.60      314.74     23.52 o 
   8   2   4     1025.93      998.99     49.73 o 
   9   2   4      479.55      532.34     51.63 o 
  -9   3   4      767.56      816.27     49.13 o 
  -8   3   4       56.24       61.27      9.07 o 
  -7   3   4     1573.29     1500.78     77.85 o 
  -6   3   4       49.65       37.79      8.67 o 
  -5   3   4     1551.49     1527.70     40.13 o 
  -4   3   4     1957.48     1971.19     30.41 o 
  -3   3   4    19777.86    19982.54    162.36 o 
  -2   3   4      418.50      411.29     11.55 o 
  -1   3   4     4849.46     4852.62     43.50 o 
   0   3   4      708.45      753.84     13.92 o 
   1   3   4     4571.44     4493.84     30.93 o 
   2   3   4      434.13      432.00      9.27 o 
   3   3   4    19425.68    19628.68    135.65 o 
   4   3   4     1908.53     1942.03     25.34 o 
   5   3   4     1689.18     1664.33     27.71 o 
   6   3   4       53.91       64.12      7.96 o 
   7   3   4     1453.64     1456.19     40.48 o 
   8   3   4       66.18       56.13     10.47 o 
   9   3   4      769.79      819.22     57.08 o 
  -9   4   4      601.23      570.10     36.09 o 
  -8   4   4     2569.76     2740.04     51.18 o 
  -7   4   4      231.22      220.37     16.03 o 
  -6   4   4     1068.66     1054.66     34.65 o 
  -5   4   4     2053.21     2030.51     37.05 o 
  -4   4   4     6638.08     6778.41     74.87 o 
  -3   4   4        3.65       14.41      6.79 o 
  -2   4   4    33802.47    33831.77    582.87 o 
  -1   4   4     2115.86     2137.54     26.75 o 
   0   4   4      429.96      466.90     10.41 o 
   1   4   4     2204.68     2186.20     21.63 o 
   2   4   4    33565.07    33336.19    188.62 o 
   3   4   4       10.24        9.63      3.47 o 
   4   4   4     6596.71     6822.86     69.68 o 
   5   4   4     2092.56     2080.10     33.77 o 
   6   4   4     1069.90     1037.23     32.23 o 
   7   4   4      222.34      211.90     22.60 o 
   8   4   4     2582.77     2672.71    117.48 o 
   9   4   4      611.79      562.47    115.44 o 
  -9   5   4      886.20      854.42     47.32 o 
  -8   5   4      544.97      475.17     29.84 o 
  -7   5   4     1424.08     1361.58     35.97 o 
  -6   5   4     1961.45     1907.69     40.51 o 
  -5   5   4     1603.27     1622.85     34.32 o 
  -4   5   4     4552.52     4470.69     78.00 o 
  -3   5   4    16190.09    16488.85    167.59 o 
  -2   5   4     1558.84     1510.83     26.34 o 
  -1   5   4     5395.52     5423.49     58.84 o 
   0   5   4    22460.01    22298.79    132.87 o 
   1   5   4     5366.20     5409.75     42.47 o 
   2   5   4     1749.30     1688.42     24.69 o 
   3   5   4    16184.37    16609.59    141.82 o 
   4   5   4     4638.20     4664.44     62.34 o 
   5   5   4     1516.75     1522.42     28.07 o 
   6   5   4     1992.17     1975.90     53.10 o 
   7   5   4     1395.66     1356.57     38.20 o 
   8   5   4      549.51      496.82     51.74 o 
   9   5   4      866.38      903.91     85.68 o 
  -8   6   4      188.50      152.89     20.79 o 
  -7   6   4     1884.60     1907.60     37.99 o 
  -6   6   4      378.19      356.55     20.69 o 
  -5   6   4     9153.94     9473.80    145.09 o 
  -4   6   4      491.98      486.83     18.64 o 
  -3   6   4      555.02      551.52     16.12 o 
  -2   6   4     1012.59     1011.27     21.03 o 
  -1   6   4    17949.95    18217.93    215.60 o 
   0   6   4      189.73      179.69     10.83 o 
   1   6   4    17634.84    17748.94    166.59 o 
   2   6   4      983.40      959.20     20.05 o 
   3   6   4      550.71      540.99     14.67 o 
   4   6   4      508.43      488.05     13.80 o 
   5   6   4     8976.19     9412.87    122.42 o 
   6   6   4      369.36      354.08     29.81 o 
   7   6   4     1874.41     1874.59     39.70 o 
   8   6   4      199.09      158.93     23.94 o 
  -8   7   4      711.47      598.52     52.85 o 
  -7   7   4     1332.76     1336.43     41.87 o 
  -6   7   4     2478.03     2560.45     47.10 o 
  -5   7   4      191.64      179.14     13.13 o 
  -4   7   4     2237.38     2152.12     40.05 o 
  -3   7   4      807.50      795.25     20.87 o 
  -2   7   4     2725.78     2658.83     65.60 o 
  -1   7   4      486.61      462.82     15.73 o 
   0   7   4    21772.08    22123.44    229.98 o 
   1   7   4      498.57      484.45     14.34 o 
   2   7   4     2541.72     2527.50     41.96 o 
   3   7   4      835.57      823.93     21.19 o 
   4   7   4     2301.93     2368.57     40.44 o 
   5   7   4      168.59      155.85     14.91 o 
   6   7   4     2542.38     2712.14     54.71 o 
   7   7   4     1340.21     1335.66     40.99 o 
   8   7   4      701.09      802.76     76.60 o 
  -8   8   4      116.01      106.66     25.82 o 
  -7   8   4      875.87      919.04     37.76 o 
  -6   8   4      926.59      900.38     34.80 o 
  -5   8   4     2263.73     2339.24     63.88 o 
  -4   8   4      359.97      376.08     51.88 o 
  -3   8   4      123.40      133.06     15.36 o 
  -2   8   4     2147.08     2145.50     51.74 o 
  -1   8   4     2733.85     2752.25     67.95 o 
   0   8   4       43.05       48.94     11.23 o 
   1   8   4     2795.99     2785.08     44.06 o 
   2   8   4     2185.31     2116.15     36.33 o 
   3   8   4      118.16      136.74     12.18 o 
   4   8   4      285.75      254.73     15.77 o 
   5   8   4     2277.25     2299.48     45.57 o 
   6   8   4      926.10      911.63     38.66 o 
   7   8   4      810.45      784.45     80.16 o 
   8   8   4       96.07       76.46     21.37 o 
  -7   9   4      335.26      335.05     26.30 o 
  -6   9   4      564.18      515.17     38.83 o 
  -5   9   4      228.77      205.42     24.00 o 
  -4   9   4      684.20      676.05     34.20 o 
  -3   9   4     3453.43     3569.74     78.84 o 
  -2   9   4      530.02      541.71     40.00 o 
  -1   9   4     1932.79     1949.15     59.22 o 
   0   9   4     3250.16     3329.36     59.57 o 
   1   9   4     2042.01     2092.52     50.89 o 
   2   9   4      476.43      427.16     28.07 o 
   3   9   4     3403.71     3465.94     55.76 o 
   4   9   4      664.23      649.23     22.53 o 
   5   9   4      234.09      223.16     16.22 o 
   6   9   4      583.33      585.61     31.47 o 
   7   9   4      346.86      308.04     34.86 o 
  -6  10   4       51.73       49.75     12.87 o 
  -5  10   4      479.43      447.80     34.92 o 
  -4  10   4      379.06      364.02     34.06 o 
  -3  10   4      129.62      118.49     15.02 o 
  -2  10   4     2545.67     2705.64     66.04 o 
  -1  10   4       73.16      108.38     16.89 o 
   0  10   4      115.38       94.47     16.51 o 
   1  10   4       65.36       62.37     13.88 o 
   2  10   4     2528.35     2615.75     61.61 o 
   3  10   4      125.96      106.62     13.43 o 
   4  10   4      334.20      337.48     29.31 o 
   5  10   4      462.51      431.98     35.69 o 
   6  10   4       52.68       36.39     12.10 o 
  -5  11   4      189.79      174.50     22.86 o 
  -4  11   4      329.25      284.27     32.89 o 
  -3  11   4     1880.70     1946.69     49.91 o 
  -2  11   4       31.01       37.18     12.89 o 
  -1  11   4      445.37      445.32     34.19 o 
   0  11   4      548.28      528.40     28.50 o 
   1  11   4      404.62      387.67     39.84 o 
   2  11   4       22.18       30.02     11.29 o 
   3  11   4     1978.82     2015.23     48.07 o 
   4  11   4      334.18      300.00     24.81 o 
   5  11   4      195.00      160.67     25.53 o 
  -4  12   4      475.86      473.39     43.31 o 
  -3  12   4        0.61        8.02      6.80 o 
  -2  12   4     1496.17     1517.30     59.86 o 
  -1  12   4      750.17      770.23     48.31 o 
   0  12   4        6.47        6.78     10.88 o 
   1  12   4      732.45      702.84     32.12 o 
   2  12   4     1431.51     1454.36     46.19 o 
   3  12   4        0.19       20.29     11.76 o 
   4  12   4      458.38      469.59     36.13 o 
  -3  13   4      214.90      185.79     27.45 o 
  -2  13   4      176.50      172.68     26.97 o 
  -1  13   4       45.78       50.67     17.75 o 
   0  13   4     2824.23     2940.52     61.85 o 
   1  13   4       58.43       56.69     13.83 o 
   2  13   4      193.00      179.27     24.45 o 
   3  13   4      203.58      139.22     25.11 o 
   1   0   5     5718.01     5686.70     49.49 o 
   2   0   5        2.17        4.31      2.99 o 
   3   0   5    13379.13    13414.32    234.87 o 
   4   0   5     2142.14     2099.01     31.67 o 
   5   0   5     1834.77     1722.56     34.92 o 
   6   0   5       15.19       19.95      6.75 o 
   7   0   5     1055.66     1034.93     31.30 o 
   8   0   5        3.66        3.65     10.34 o 
   9   0   5     1724.35     1913.64     66.45 o 
  -9   1   5      656.82      677.41     89.34 o 
  -8   1   5     2093.39     2193.90     45.58 o 
  -7   1   5     1234.40     1203.30     34.98 o 
  -6   1   5      393.89      374.00     21.35 o 
  -5   1   5     3538.12     3528.74     71.00 o 
  -4   1   5    10229.96    10221.13    110.23 o 
  -3   1   5      325.16      372.34     16.26 o 
  -2   1   5    11789.61    11845.12     88.41 o 
  -1   1   5     6394.36     6407.56     55.36 o 
   0   1   5    18463.21    18915.09    136.71 o 
   1   1   5     6244.16     6223.65     36.55 o 
   2   1   5    12056.74    12006.12     74.96 o 
   3   1   5      339.11      373.28     16.47 o 
   4   1   5    10662.69    10836.26    126.96 o 
   5   1   5     3407.03     3445.69     59.57 o 
   6   1   5      393.32      396.39     23.56 o 
   7   1   5     1206.97     1205.75     31.80 o 
   8   1   5     2076.13     2167.87     52.49 o 
   9   1   5      651.40      648.37     55.43 o 
  -9   2   5      579.36      563.74     36.66 o 
  -8   2   5     1102.77     1037.22     33.66 o 
  -7   2   5      260.63      258.21     22.74 o 
  -6   2   5     5861.86     6216.12     79.40 o 
  -5   2   5     1723.12     1622.37     35.00 o 
  -4   2   5    11152.16    11015.15    133.17 o 
  -2   2   5     7429.75     7414.01     58.28 o 
  -1   2   5     2250.00     2224.92     21.14 o 
   0   2   5    23653.34    23178.87    232.30 o 
   1   2   5     2079.01     2017.26     19.22 o 
   2   2   5     7588.99     7563.22     47.40 o 
   4   2   5    10628.79    10481.11     96.36 o 
   5   2   5     1848.71     1836.48     44.20 o 
   6   2   5     5902.31     6278.08     89.56 o 
   7   2   5      279.11      278.11     20.77 o 
   8   2   5     1192.02     1170.04     38.90 o 
   9   2   5      549.26      558.47     50.46 o 
  -9   3   5      199.96      191.43     24.19 o 
  -8   3   5       38.29       45.25      7.87 o 
  -7   3   5     3205.93     3315.07     65.77 o 
  -6   3   5      204.65      213.44     14.63 o 
  -5   3   5     6089.62     6168.78    106.96 o 
  -4   3   5       77.73      115.27     11.96 o 
  -3   3   5     2399.22     2318.48     37.77 o 
  -2   3   5      636.63      623.24     14.11 o 
  -1   3   5    11514.91    11707.40     72.14 o 
   0   3   5     1446.64     1432.87     18.61 o 
   1   3   5    12139.58    12407.38     74.54 o 
   2   3   5      705.00      697.00     15.59 o 
   3   3   5     2430.02     2364.01     22.88 o 
   4   3   5       67.03       77.15      5.53 o 
   5   3   5     6032.58     6313.86     78.84 o 
   6   3   5      202.57      180.05     17.43 o 
   7   3   5     3264.26     3358.57     75.71 o 
   8   3   5       28.78       32.73      8.20 o 
   9   3   5      197.27      164.37     26.27 o 
  -9   4   5      342.13      325.21     39.84 o 
  -8   4   5      539.13      459.74     40.12 o 
  -7   4   5     1188.32     1159.61     33.54 o 
  -6   4   5     5305.23     5487.82    105.73 o 
  -5   4   5      347.95      316.06     20.63 o 
  -4   4   5     1787.62     1727.52     35.34 o 
  -3   4   5     2455.22     2434.03     42.16 o 
  -2   4   5     9127.30     9116.98     71.49 o 
  -1   4   5     1377.39     1424.52     28.88 o 
   0   4   5    18871.33    19759.19    180.57 o 
   1   4   5     1393.19     1373.82     16.46 o 
   2   4   5     9425.13     9342.39     65.39 o 
   3   4   5     2398.27     2345.61     28.47 o 
   4   4   5     1891.48     1895.43     27.35 o 
   5   4   5      333.36      321.11     17.22 o 
   6   4   5     5272.27     5469.95     95.84 o 
   7   4   5     1147.86     1051.02     34.87 o 
   8   4   5      510.75      499.29     42.37 o 
   9   4   5      360.38      361.39     38.10 o 
  -9   5   5       50.25       45.37     19.31 o 
  -8   5   5      857.55      837.08     33.25 o 
  -7   5   5     1621.50     1594.66     36.66 o 
  -6   5   5      519.42      500.74     28.95 o 
  -5   5   5     2797.90     2887.75     43.63 o 
  -4   5   5     2372.08     2398.81     48.10 o 
  -3   5   5      356.15      355.58     24.59 o 
  -2   5   5     2363.63     2321.95     34.51 o 
  -1   5   5     5530.94     5547.26     49.28 o 
   0   5   5     3032.55     3037.71     29.61 o 
   1   5   5     5392.16     5396.96     41.96 o 
   2   5   5     2177.50     2152.84     29.49 o 
   3   5   5      352.26      394.65     21.97 o 
   4   5   5     2310.22     2292.61     35.91 o 
   5   5   5     2744.52     2810.57     35.50 o 
   6   5   5      522.99      499.80     20.43 o 
   7   5   5     1671.15     1679.07     42.37 o 
   8   5   5      930.94      915.88     39.98 o 
   9   5   5       51.13       40.30     14.05 o 
  -8   6   5       92.57       76.74     14.83 o 
  -7   6   5      461.75      442.59     35.26 o 
  -6   6   5      910.45      884.76     30.46 o 
  -5   6   5     2019.79     2009.37     45.04 o 
  -4   6   5      804.39      790.75     27.72 o 
  -3   6   5     8421.97     8626.99    125.68 o 
  -2   6   5     1487.47     1469.71     25.27 o 
  -1   6   5     3117.62     3147.83     39.15 o 
   0   6   5     3279.74     3397.06     40.51 o 
   1   6   5     3191.23     3257.17     41.18 o 
   2   6   5     1594.00     1552.15     24.25 o 
   3   6   5     8566.74     8788.53    109.22 o 
   4   6   5      842.35      832.08     23.14 o 
   5   6   5     1920.72     1901.54     35.53 o 
   6   6   5      875.34      847.80     25.28 o 
   7   6   5      504.37      489.63     47.87 o 
   8   6   5       88.98       59.12     13.38 o 
  -8   7   5     1585.42     1504.46    160.92 o 
  -7   7   5       65.53       60.87      9.74 o 
  -6   7   5      503.11      464.10     26.92 o 
  -5   7   5      777.39      745.35     23.76 o 
  -4   7   5     4818.76     4877.50     81.25 o 
  -3   7   5       15.11       35.58     16.06 o 
  -2   7   5     6009.49     6052.31     99.21 o 
  -1   7   5      191.61      192.28     16.26 o 
   0   7   5        3.70       17.23      5.09 o 
   1   7   5      185.49      206.37     12.97 o 
   2   7   5     6217.56     6503.46     87.69 o 
   3   7   5       16.54       18.66      6.61 o 
   4   7   5     4839.17     5135.62     76.35 o 
   5   7   5      760.92      736.35     23.46 o 
   6   7   5      497.99      518.41     25.75 o 
   7   7   5       67.41       59.28     11.88 o 
   8   7   5     1590.35     1664.25     60.32 o 
  -7   8   5      651.91      668.00     35.33 o 
  -6   8   5      349.47      330.57     30.99 o 
  -5   8   5     1008.61      953.38     44.30 o 
  -4   8   5      166.58      182.79     22.00 o 
  -3   8   5     6337.66     6736.70    128.44 o 
  -2   8   5     2570.50     2716.23     74.07 o 
  -1   8   5     3576.27     3665.42     75.18 o 
   0   8   5      190.93      236.48     27.14 o 
   1   8   5     3765.94     3787.91     52.14 o 
   2   8   5     2415.48     2371.25     35.04 o 
   3   8   5     6193.44     6406.55    102.15 o 
   4   8   5      161.70      163.17     12.02 o 
   5   8   5      978.30      981.98     29.22 o 
   6   8   5      359.61      337.16     28.98 o 
   7   8   5      723.36      726.66     48.17 o 
  -7   9   5     1107.68     1147.09     60.27 o 
  -6   9   5      344.29      280.91     30.26 o 
  -5   9   5     1930.39     2034.56     61.14 o 
  -4   9   5     1285.12     1323.56     46.04 o 
  -3   9   5      169.02      174.35     19.20 o 
  -2   9   5     2141.20     2266.79    104.52 o 
  -1   9   5     3787.66     3965.34     98.47 o 
   0   9   5      562.25      526.11     40.23 o 
   1   9   5     3867.05     4003.89     80.54 o 
   2   9   5     2245.10     2324.82     53.42 o 
   3   9   5      170.98      172.42     14.60 o 
   4   9   5     1338.35     1302.11     31.69 o 
   5   9   5     2042.58     2063.22     36.99 o 
   6   9   5      336.68      304.48     22.56 o 
   7   9   5     1066.63     1046.70     47.73 o 
  -6  10   5     1716.79     1712.20     63.99 o 
  -5  10   5      104.46       91.29     16.35 o 
  -4  10   5      620.27      617.70     38.79 o 
  -3  10   5      406.40      478.40     33.23 o 
  -2  10   5     1145.03     1125.20     58.06 o 
  -1  10   5      107.15      133.60     16.35 o 
   0  10   5     3752.21     3925.18     81.81 o 
   1  10   5       96.69       96.16     14.67 o 
   2  10   5     1162.55     1183.37     40.34 o 
   3  10   5      423.45      442.33     31.58 o 
   4  10   5      625.39      614.86     41.42 o 
   5  10   5      113.77       80.86     13.33 o 
   6  10   5     1697.01     1710.59     92.10 o 
  -5  11   5     1198.12     1232.82     58.66 o 
  -4  11   5      441.71      493.08     36.94 o 
  -3  11   5       99.93      106.67     17.73 o 
  -2  11   5      530.34      623.16     54.27 o 
  -1  11   5     2000.41     2125.54     73.78 o 
   0  11   5       33.91       25.73     10.88 o 
   1  11   5     1964.74     2100.88     48.44 o 
   2  11   5      509.45      493.96     28.18 o 
   3  11   5      100.00       98.26     14.39 o 
   4  11   5      444.21      420.61     26.28 o 
   5  11   5     1216.85     1304.07     44.19 o 
  -4  12   5      315.53      302.64     30.11 o 
  -3  12   5     1141.99     1128.25     42.92 o 
  -2  12   5      648.94      607.65     50.81 o 
  -1  12   5      806.06      807.70     63.05 o 
   0  12   5     1325.23     1381.75     44.64 o 
   1  12   5      750.65      749.85     33.54 o 
   2  12   5      701.97      664.65     40.55 o 
   3  12   5     1197.47     1172.89     41.66 o 
   4  12   5      352.96      338.58     28.79 o 
  -2  13   5     1025.01     1012.93     56.48 o 
  -1  13   5       57.16       53.75     18.76 o 
   0  13   5       27.36       26.55     12.64 o 
   1  13   5       62.14       55.06     12.98 o 
   2  13   5     1000.78     1044.91     47.52 o 
   0   0   6    24974.30    25264.21    380.30 o 
   1   0   6    20378.43    20271.48    293.82 o 
   2   0   6      533.37      513.59     12.37 o 
   3   0   6       34.88       52.90     10.32 o 
   4   0   6     2701.46     2611.77     46.70 o 
   5   0   6     7193.56     7458.96    111.38 o 
   6   0   6     2711.25     2830.32     42.67 o 
   7   0   6     6288.55     6632.48    114.07 o 
   8   0   6      596.67      595.06     33.32 o 
   9   0   6       11.15       22.15     10.87 o 
  -9   1   6      736.20      637.68     71.00 o 
  -8   1   6      224.22      222.80     21.18 o 
  -7   1   6      606.70      590.07     27.33 o 
  -6   1   6     6027.30     6226.74     83.94 o 
  -5   1   6     4257.02     4157.69     68.06 o 
  -4   1   6     2811.02     2812.02     40.09 o 
  -3   1   6     5521.21     5618.59     59.05 o 
  -2   1   6    14980.38    14359.00    171.21 o 
   0   1   6    15197.85    15140.90    127.98 o 
   2   1   6    14540.59    14297.47    156.49 o 
   3   1   6     5432.58     5476.61     37.58 o 
   4   1   6     2711.37     2745.39     49.05 o 
   5   1   6     4246.00     4180.85     83.62 o 
   6   1   6     6093.57     6438.41    104.19 o 
   7   1   6      646.08      639.73     49.04 o 
   8   1   6      254.52      245.45     25.47 o 
   9   1   6      706.69      681.04     42.37 o 
  -9   2   6        0.75       -0.85     11.94 o 
  -8   2   6     2303.74     2383.13     97.78 o 
  -7   2   6     1991.03     2064.01     47.22 o 
  -6   2   6      166.50      169.47     16.79 o 
  -5   2   6     1354.70     1307.79     34.25 o 
  -4   2   6     9756.34     9717.15    125.87 o 
  -3   2   6     2488.61     2454.05     43.45 o 
  -2   2   6     6574.40     6572.77     53.02 o 
  -1   2   6     2838.56     2793.90     26.07 o 
   0   2   6    29340.86    29839.25    515.61 o 
   1   2   6     2880.48     2824.24     42.12 o 
   2   2   6     6649.55     6622.41     49.57 o 
   3   2   6     2555.58     2471.43     40.79 o 
   4   2   6    10087.42    10188.58    104.54 o 
   5   2   6     1259.46     1209.72     28.06 o 
   6   2   6      179.03      162.59     12.54 o 
   7   2   6     1947.01     2092.83     63.40 o 
   8   2   6     2200.50     2188.64     56.70 o 
   9   2   6        1.01       14.98      9.60 o 
  -9   3   6     1942.27     2080.36     56.23 o 
  -8   3   6      125.16      105.12     13.36 o 
  -7   3   6      905.79      925.24     28.61 o 
  -6   3   6      141.04      134.75     11.31 o 
  -5   3   6     2868.17     2836.50     93.22 o 
  -4   3   6       11.35        9.92      8.94 o 
  -3   3   6    10761.28    11113.64    134.33 o 
  -2   3   6     2327.74     2265.03     31.76 o 
  -1   3   6     4420.99     4490.31     37.93 o 
   0   3   6       78.65       66.67      8.26 o 
   1   3   6     4524.66     4608.69     37.09 o 
   2   3   6     2284.22     2205.17     21.51 o 
   3   3   6    10542.47    10952.99    101.84 o 
   4   3   6       19.94       23.89      3.90 o 
   5   3   6     2885.25     2848.96     38.18 o 
   6   3   6      166.11      166.23     16.06 o 
   7   3   6      870.97      895.06     35.55 o 
   8   3   6      128.87      122.34     17.73 o 
   9   3   6     1966.67     2124.03     69.51 o 
  -9   4   6       19.63       19.05      8.69 o 
  -8   4   6     1142.74     1103.10     42.29 o 
  -7   4   6      394.96      327.18     22.33 o 
  -6   4   6      436.06      392.73     23.00 o 
  -5   4   6      783.47      729.70     23.85 o 
  -4   4   6     5567.37     5610.06     89.55 o 
  -3   4   6     1708.08     1670.70     31.23 o 
  -2   4   6     3321.85     3351.81     48.48 o 
  -1   4   6     1908.80     1988.65     25.51 o 
   0   4   6     1639.42     1643.91     23.37 o 
   1   4   6     1852.61     1885.34     20.22 o 
   2   4   6     2972.84     2940.72     32.78 o 
   3   4   6     1723.77     1685.55     23.93 o 
   4   4   6     5461.66     5608.46     69.82 o 
   5   4   6      861.41      837.79     20.97 o 
   6   4   6      434.44      414.73     26.92 o 
   7   4   6      387.46      374.78     55.47 o 
   8   4   6     1135.34     1165.94     44.19 o 
   9   4   6       29.72       22.35     10.13 o 
  -8   5   6      222.84      190.81     20.89 o 
  -7   5   6      303.75      291.80     19.53 o 
  -6   5   6     1163.08     1175.13     35.68 o 
  -5   5   6     1011.77      994.49     34.04 o 
  -4   5   6      406.89      449.08     25.84 o 
  -3   5   6     2114.19     2102.55     36.75 o 
  -2   5   6     3858.74     3832.20     64.07 o 
  -1   5   6      768.25      740.19     19.33 o 
   0   5   6      668.09      695.57     16.54 o 
   1   5   6      642.68      631.35     14.07 o 
   2   5   6     3954.32     3905.79     42.25 o 
   3   5   6     2273.03     2282.83     29.91 o 
   4   5   6      503.25      498.06     16.22 o 
   5   5   6     1042.22     1028.92     22.47 o 
   6   5   6     1122.92     1133.93     40.35 o 
   7   5   6      237.03      224.63     21.66 o 
   8   5   6      184.84      132.77     21.17 o 
  -8   6   6      416.08      353.28     27.10 o 
  -7   6   6     1234.09     1230.21     40.40 o 
  -6   6   6       45.58       42.91      8.33 o 
  -5   6   6     1056.25     1091.69     35.25 o 
  -4   6   6     1568.05     1474.21     30.29 o 
  -3   6   6      159.17      163.50     24.17 o 
  -2   6   6     2521.21     2511.22     43.90 o 
  -1   6   6     2741.11     2760.61     38.09 o 
   0   6   6     1442.27     1395.64     23.93 o 
   1   6   6     2409.01     2375.46     32.66 o 
   2   6   6     2336.83     2299.57     30.16 o 
   3   6   6      159.17      170.26     11.56 o 
   4   6   6     1582.82     1539.63     25.53 o 
   5   6   6     1036.29     1061.33     27.17 o 
   6   6   6       25.80       22.60      6.23 o 
   7   6   6     1272.45     1291.43     44.85 o 
   8   6   6      405.20      390.15     29.93 o 
  -8   7   6      281.87      209.58     29.25 o 
  -7   7   6       53.76       50.05      8.41 o 
  -6   7   6     3595.83     3598.01     51.62 o 
  -5   7   6      817.78      741.86     33.64 o 
  -4   7   6     1093.85     1071.18     29.76 o 
  -3   7   6      441.51      386.72     25.48 o 
  -2   7   6     3309.31     3205.75     69.99 o 
  -1   7   6     2854.68     2917.51     47.10 o 
   0   7   6     5839.15     6031.94     83.40 o 
   1   7   6     2821.68     2863.54     45.32 o 
   2   7   6     3304.16     3332.05     45.22 o 
   3   7   6      452.85      407.94     15.44 o 
   4   7   6      998.01      996.26     24.95 o 
   5   7   6      835.87      790.76     28.94 o 
   6   7   6     3606.63     3741.76     74.58 o 
   7   7   6       48.62       42.56      8.30 o 
   8   7   6      288.86      242.98     37.79 o 
  -7   8   6     1476.61     1530.54     42.93 o 
  -6   8   6        9.27        2.98     10.62 o 
  -5   8   6     2406.97     2351.38     67.74 o 
  -4   8   6     1091.62     1084.45     39.56 o 
  -3   8   6     1330.26     1364.19     67.72 o 
  -2   8   6      616.89      609.23     28.98 o 
  -1   8   6     4165.71     4418.47     71.10 o 
   0   8   6      850.95      823.98     32.46 o 
   1   8   6     4237.12     4391.40     51.60 o 
   2   8   6      731.12      704.76     19.37 o 
   3   8   6     1305.91     1248.84     30.99 o 
   4   8   6     1075.04     1105.62     26.68 o 
   5   8   6     2449.37     2489.82     50.47 o 
   6   8   6        2.66        3.41      9.73 o 
   7   8   6     1428.77     1395.34     78.50 o 
  -7   9   6      402.74      385.67     26.74 o 
  -6   9   6      853.09      818.89     35.96 o 
  -5   9   6      743.64      738.02     42.02 o 
  -4   9   6      395.81      419.19     34.86 o 
  -3   9   6     2648.81     2748.68     87.86 o 
  -2   9   6     4000.32     4180.26     89.14 o 
  -1   9   6     1183.69     1161.10     39.33 o 
   0   9   6     1834.82     1867.86     56.29 o 
   1   9   6     1164.52     1144.31     38.98 o 
   2   9   6     3917.52     3960.20     84.84 o 
   3   9   6     2510.34     2548.67     41.95 o 
   4   9   6      393.73      359.57     34.59 o 
   5   9   6      768.38      784.59     34.81 o 
   6   9   6      869.68      785.08     93.65 o 
   7   9   6      401.81      360.25     48.88 o 
  -6  10   6       28.85       34.78     15.83 o 
  -5  10   6       68.59       67.08     12.56 o 
  -4  10   6     3059.37     3266.13     69.33 o 
  -3  10   6     1821.54     1835.10     53.13 o 
  -2  10   6     2402.01     2493.77     69.02 o 
  -1  10   6      727.18      736.66     38.09 o 
   0  10   6       42.62       52.97     13.13 o 
   1  10   6      717.71      705.75     33.87 o 
   2  10   6     2404.71     2468.04     56.61 o 
   3  10   6     1795.56     1792.24     39.68 o 
   4  10   6     3077.32     3270.42     63.61 o 
   5  10   6       56.80       40.67     11.18 o 
   6  10   6       27.81        3.04     17.90 o 
  -5  11   6      848.71      917.11     42.97 o 
  -4  11   6      258.94      248.32     24.68 o 
  -3  11   6     2382.17     2535.29     60.78 o 
  -2  11   6     1208.87     1189.59     41.88 o 
  -1  11   6      969.85     1063.99     53.84 o 
   0  11   6      380.32      353.94     26.55 o 
   1  11   6      971.17     1025.15     41.09 o 
   2  11   6     1213.85     1159.51     38.68 o 
   3  11   6     2417.66     2549.96     58.43 o 
   4  11   6      276.42      254.01     22.95 o 
   5  11   6      806.30      810.46     57.99 o 
  -4  12   6      715.26      740.82     51.97 o 
  -3  12   6      389.64      333.51     40.11 o 
  -2  12   6      394.21      386.63     46.48 o 
  -1  12   6     1045.10     1102.55     50.11 o 
   0  12   6     1566.17     1572.23     47.72 o 
   1  12   6     1015.05     1062.73     48.26 o 
   2  12   6      375.23      356.86     32.36 o 
   3  12   6      384.27      368.62     32.43 o 
   4  12   6      688.93      623.70     51.90 o 
  -2  13   6      435.08      398.58     38.24 o 
  -1  13   6      215.25      197.56     25.94 o 
   0  13   6      756.72      636.87     53.25 o 
   1  13   6      212.71      207.58     22.84 o 
   2  13   6      440.36      390.04     41.47 o 
   1   0   7     2785.09     2658.26     40.58 o 
   2   0   7    18488.00    18587.96    137.73 o 
   3   0   7    15596.87    15848.65    124.74 o 
   4   0   7     9558.27     9780.64    122.13 o 
   5   0   7      803.81      796.64     30.71 o 
   6   0   7      202.18      185.56     24.42 o 
   7   0   7      768.42      738.86     42.63 o 
   8   0   7     1554.48     1588.39     46.81 o 
   9   0   7      525.73      519.25     35.74 o 
  -9   1   7     2014.50     2011.63     50.79 o 
  -8   1   7      824.49      803.63     43.69 o 
  -7   1   7      602.01      549.21     34.56 o 
  -6   1   7     3149.82     3081.24     71.38 o 
  -5   1   7     3332.04     3219.13     87.44 o 
  -4   1   7     1877.95     1875.45     29.57 o 
  -3   1   7    10062.86    10418.93    134.11 o 
  -1   1   7     5249.02     5241.12     52.92 o 
   0   1   7       87.79       94.19      6.83 o 
   1   1   7     5439.23     5556.37     42.42 o 
   3   1   7    10092.25    10374.02    124.17 o 
   4   1   7     1838.17     1782.25     43.21 o 
   5   1   7     3236.85     3211.67    101.25 o 
   6   1   7     3137.07     3078.94     88.99 o 
   7   1   7      673.11      669.67     36.43 o 
   8   1   7      796.02      846.59     56.57 o 
   9   1   7     2009.39     2016.57     49.93 o 
  -9   2   7      353.71      357.61     39.89 o 
  -8   2   7     1093.93     1055.83     41.76 o 
  -7   2   7     1797.18     1696.84     46.98 o 
  -6   2   7      647.82      619.86     20.36 o 
  -5   2   7     2177.90     2143.22     40.23 o 
  -4   2   7     7071.45     7198.28    116.27 o 
  -3   2   7     5959.87     5821.31     76.97 o 
  -2   2   7       31.99       46.94      8.54 o 
  -1   2   7    12108.71    12420.52     80.00 o 
   0   2   7    14881.83    14891.45    179.01 o 
   1   2   7    12278.63    12613.52     79.65 o 
   2   2   7       36.49       51.80      8.03 o 
   3   2   7     5910.77     5756.71     54.09 o 
   4   2   7     6976.57     7044.77     77.54 o 
   5   2   7     2180.90     2249.64     54.00 o 
   6   2   7      609.49      598.93     54.38 o 
   7   2   7     1821.26     1819.00     79.07 o 
   8   2   7     1099.73     1120.14     48.26 o 
   9   2   7      345.45      323.77     29.83 o 
  -9   3   7       38.58       29.40     15.49 o 
  -8   3   7      235.36      251.29     22.21 o 
  -7   3   7      336.45      303.42     25.38 o 
  -6   3   7     1220.38     1182.86     34.34 o 
  -5   3   7     4872.91     5046.08     80.70 o 
  -4   3   7     1594.57     1593.97     43.51 o 
  -3   3   7       64.69       61.74      8.46 o 
  -2   3   7     2544.01     2532.63     35.49 o 
  -1   3   7    10679.11    11104.64     74.28 o 
   0   3   7      845.14      779.90     14.02 o 
   1   3   7    10746.96    11142.63     86.37 o 
   2   3   7     2352.27     2303.09     23.73 o 
   3   3   7       61.40       63.14      5.25 o 
   4   3   7     1671.68     1658.73     26.41 o 
   5   3   7     4951.06     5069.42     83.02 o 
   6   3   7     1229.57     1230.56     36.07 o 
   7   3   7      296.63      271.52     22.08 o 
   8   3   7      214.41      220.52     23.60 o 
   9   3   7       32.27       17.99      7.71 o 
  -9   4   7       28.04       28.86     13.30 o 
  -8   4   7      440.75      449.19     26.29 o 
  -7   4   7     1125.35     1131.43     42.09 o 
  -6   4   7      798.19      839.70     31.50 o 
  -5   4   7      413.97      399.98     21.43 o 
  -4   4   7     2490.96     2443.22     54.84 o 
  -3   4   7      446.38      441.15     15.85 o 
  -2   4   7      386.97      379.10     15.07 o 
  -1   4   7     1133.97     1156.72     21.61 o 
   0   4   7    12803.53    12708.26     84.05 o 
   1   4   7     1117.19     1110.31     18.20 o 
   2   4   7      504.49      490.92     12.50 o 
   3   4   7      397.48      382.13     13.60 o 
   4   4   7     2515.72     2501.80     37.33 o 
   5   4   7      514.02      508.02     19.03 o 
   6   4   7      783.36      810.96     27.33 o 
   7   4   7     1122.80     1134.29     38.27 o 
   8   4   7      440.77      454.00     38.05 o 
   9   4   7       34.05       27.39     13.42 o 
  -8   5   7      166.52      164.10     17.82 o 
  -7   5   7      226.10      200.96     18.27 o 
  -6   5   7     1507.16     1462.73     46.38 o 
  -5   5   7     1587.05     1612.25     40.55 o 
  -4   5   7      330.40      313.99     26.48 o 
  -3   5   7        7.33       51.76     27.12 o 
  -2   5   7     5077.79     5126.81     68.57 o 
  -1   5   7     3611.84     3669.74     47.52 o 
   0   5   7       15.00       23.57     14.06 o 
   1   5   7     3654.76     3718.48     40.93 o 
   2   5   7     5148.07     5200.97     53.60 o 
   3   5   7       28.53       39.58      5.10 o 
   4   5   7      324.40      310.26     16.41 o 
   5   5   7     1473.65     1470.24     33.76 o 
   6   5   7     1470.42     1475.00     42.40 o 
   7   5   7      258.56      238.22     25.77 o 
   8   5   7      180.52      170.76     23.20 o 
  -8   6   7      227.45      185.25     21.46 o 
  -7   6   7      471.20      447.19     26.01 o 
  -6   6   7      213.70      182.57     24.94 o 
  -5   6   7        2.37       -3.10      7.62 o 
  -4   6   7     1967.43     1914.70     37.54 o 
  -3   6   7     4262.58     4298.32     66.80 o 
  -2   6   7      719.74      725.14     23.77 o 
  -1   6   7     1382.37     1357.65     28.46 o 
   0   6   7     1690.86     1709.33     28.24 o 
   1   6   7     1372.27     1403.23     23.35 o 
   2   6   7      715.08      721.16     17.68 o 
   3   6   7     4386.04     4458.28     61.78 o 
   4   6   7     1919.45     1873.06     28.50 o 
   5   6   7        1.52        5.50      4.81 o 
   6   6   7      219.99      210.94     30.89 o 
   7   6   7      529.33      576.24     44.70 o 
   8   6   7      235.48      212.54     27.94 o 
  -8   7   7      313.20      281.09     63.46 o 
  -7   7   7      351.17      296.28     46.66 o 
  -6   7   7       86.08       67.20     10.09 o 
  -5   7   7      734.49      733.16     30.47 o 
  -4   7   7      455.83      423.05     19.47 o 
  -3   7   7      807.03      805.34     22.10 o 
  -2   7   7     5022.24     5125.56     85.39 o 
  -1   7   7      581.18      581.58     17.52 o 
   0   7   7      228.11      205.56     18.33 o 
   1   7   7      491.38      484.96     17.31 o 
   2   7   7     5098.26     5124.06     66.80 o 
   3   7   7      887.01      896.47     21.72 o 
   4   7   7      521.07      509.90     31.10 o 
   5   7   7      790.27      793.74     30.24 o 
   6   7   7       92.21       96.62     15.54 o 
   7   7   7      350.34      305.75     46.89 o 
   8   7   7      315.41      346.27     38.44 o 
  -7   8   7      515.29      465.16     51.23 o 
  -6   8   7      313.13      280.25     26.56 o 
  -5   8   7       65.15       51.21     12.85 o 
  -4   8   7     2681.72     2700.24     68.70 o 
  -3   8   7     2890.49     3019.24     65.56 o 
  -2   8   7     1443.72     1465.64     46.43 o 
  -1   8   7     1195.43     1138.44     33.95 o 
   0   8   7     3536.64     3591.96     46.59 o 
   1   8   7     1177.19     1123.01     29.32 o 
   2   8   7     1438.54     1445.63     32.61 o 
   3   8   7     2808.72     2854.02     51.80 o 
   4   8   7     2674.30     2722.79     54.42 o 
   5   8   7       68.58       61.86      9.95 o 
   6   8   7      319.14      312.27     43.52 o 
   7   8   7      494.43      498.62     46.10 o 
  -6   9   7     1989.50     1989.01     64.00 o 
  -5   9   7     1185.37     1170.82     56.90 o 
  -4   9   7      755.06      773.21     53.44 o 
  -3   9   7     1202.17     1194.55     51.39 o 
  -2   9   7     1806.70     1935.74     56.97 o 
  -1   9   7     2672.82     2889.48     64.81 o 
   0   9   7     2546.99     2624.16     80.32 o 
   1   9   7     2797.56     2861.73     68.47 o 
   2   9   7     1906.74     1874.42     40.13 o 
   3   9   7     1216.00     1198.83     30.78 o 
   4   9   7      703.94      656.33     21.83 o 
   5   9   7     1251.46     1264.39     34.23 o 
   6   9   7     2029.03     2096.08     52.50 o 
  -6  10   7      663.73      648.62     42.18 o 
  -5  10   7     1180.84     1238.68     53.20 o 
  -4  10   7      646.82      673.25     58.14 o 
  -3  10   7       61.61       60.85     19.65 o 
  -2  10   7      164.06      191.09     22.49 o 
  -1  10   7     2176.31     2221.72     58.26 o 
   0  10   7     5374.07     5946.96    114.94 o 
   1  10   7     2207.91     2303.08     58.96 o 
   2  10   7      169.39      176.34     24.60 o 
   3  10   7       74.26       82.67     14.99 o 
   4  10   7      657.31      600.37     43.39 o 
   5  10   7     1150.83     1180.06     68.94 o 
  -5  11   7     1100.89     1140.75     58.18 o 
  -4  11   7      433.31      415.63     42.47 o 
  -3  11   7      321.82      338.76     35.37 o 
  -2  11   7      729.51      741.48     45.83 o 
  -1  11   7     2185.36     2300.52     51.03 o 
   0  11   7     1458.64     1495.92     42.37 o 
   1  11   7     2108.75     2181.26     49.18 o 
   2  11   7      737.83      695.14     45.43 o 
   3  11   7      325.58      343.02     24.67 o 
   4  11   7      470.95      426.18     31.18 o 
   5  11   7     1104.96     1096.16    118.61 o 
  -3  12   7      687.39      708.53     58.76 o 
  -2  12   7      222.23      213.69     26.02 o 
  -1  12   7      876.85      864.78     48.38 o 
   0  12   7     1056.34     1066.73     46.24 o 
   1  12   7      854.47      830.86     56.33 o 
   2  12   7      229.57      205.46     25.06 o 
   3  12   7      694.35      652.63     76.61 o 
  -1  13   7      291.64      276.01     26.44 o 
   0  13   7       15.41       11.87      9.47 o 
   1  13   7      307.44      275.37     45.49 o 
   0   0   8    10656.64    11304.86    104.51 o 
   1   0   8     2642.69     2557.24     26.92 o 
   2   0   8     5835.54     5782.05     61.72 o 
   3   0   8      344.63      332.62     12.32 o 
   4   0   8     1237.19     1167.01     29.58 o 
   5   0   8       29.50       41.51     13.11 o 
   6   0   8     7540.17     8057.43    152.60 o 
   7   0   8     2625.56     2672.28     64.07 o 
   8   0   8      567.41      562.68     38.98 o 
   9   0   8        3.79        5.49      9.21 o 
  -9   1   8       59.25       44.10     11.67 o 
  -8   1   8      167.59      161.97     19.12 o 
  -7   1   8     1902.80     1975.44     50.11 o 
  -6   1   8     4621.51     4751.28     93.13 o 
  -5   1   8     4238.56     4381.07     88.48 o 
  -4   1   8      807.04      771.12     24.35 o 
  -3   1   8      377.83      350.74     14.48 o 
  -1   1   8    10871.24    11296.42     73.39 o 
   0   1   8      588.72      662.09     13.02 o 
   1   1   8    10658.18    11072.65     74.11 o 
   3   1   8      385.49      417.16     31.75 o 
   4   1   8      723.98      687.80     25.55 o 
   5   1   8     4319.19     4524.06     94.10 o 
   6   1   8     4602.26     4819.11    107.51 o 
   7   1   8     1873.01     1956.01     58.12 o 
   8   1   8      181.15      165.50     27.39 o 
   9   1   8       59.65       51.19     13.08 o 
  -9   2   8      743.86      741.20     42.04 o 
  -8   2   8      479.32      476.05     35.97 o 
  -7   2   8     2065.20     2058.75     62.39 o 
  -6   2   8      758.35      763.66     30.16 o 
  -5   2   8     2017.22     2016.48     51.61 o 
  -4   2   8     4045.40     4012.48     78.33 o 
  -3   2   8     5056.80     5064.33     84.58 o 
  -2   2   8      907.81      850.34     21.13 o 
  -1   2   8     4560.32     4396.29     65.50 o 
   0   2   8     6458.12     6458.73     56.34 o 
   1   2   8     4709.64     4621.01     39.62 o 
   2   2   8      746.06      705.62     15.05 o 
   3   2   8     5139.35     5120.15     53.58 o 
   4   2   8     3966.03     3923.89     62.78 o 
   5   2   8     2055.67     2114.21     50.06 o 
   6   2   8      720.73      719.39     39.74 o 
   7   2   8     2124.09     2177.07     62.50 o 
   8   2   8      458.22      457.71     40.27 o 
   9   2   8      727.27      708.14     49.83 o 
  -9   3   8     1038.02     1003.79     78.70 o 
  -8   3   8     1591.02     1672.14     57.72 o 
  -7   3   8      596.14      582.54     28.81 o 
  -6   3   8     1373.98     1344.36     40.00 o 
  -5   3   8     1209.64     1161.00     35.12 o 
  -4   3   8     6655.07     6949.11    116.53 o 
  -3   3   8      634.75      618.17     21.77 o 
  -2   3   8     4176.09     4132.25     47.08 o 
  -1   3   8     2657.69     2697.91     35.23 o 
   0   3   8     4698.83     4514.52     42.00 o 
   1   3   8     2549.88     2573.31     34.72 o 
   2   3   8     4487.13     4493.75     48.57 o 
   3   3   8      563.11      542.96     11.30 o 
   4   3   8     6455.17     6556.10     88.78 o 
   5   3   8     1237.60     1195.80     36.19 o 
   6   3   8     1384.29     1443.46     48.74 o 
   7   3   8      566.89      577.20     43.17 o 
   8   3   8     1628.49     1696.88     53.40 o 
   9   3   8     1037.23     1014.63     68.52 o 
  -8   4   8      596.26      595.86     30.79 o 
  -7   4   8      374.59      341.75     36.29 o 
  -6   4   8       97.97      112.96     14.32 o 
  -5   4   8     1016.64     1004.13     32.75 o 
  -4   4   8     5332.70     5356.18     86.64 o 
  -3   4   8     6059.28     6259.21     74.62 o 
  -2   4   8      342.09      312.03     18.99 o 
  -1   4   8     3756.45     3687.73     46.09 o 
   0   4   8     2442.98     2348.53     31.86 o 
   1   4   8     4012.74     4024.98     46.30 o 
   2   4   8      315.56      292.35     12.02 o 
   3   4   8     5996.06     6102.88     63.02 o 
   4   4   8     5340.22     5345.42     75.09 o 
   5   4   8      896.16      835.42     28.31 o 
   6   4   8       78.04       96.98     11.26 o 
   7   4   8      401.57      413.21     40.29 o 
   8   4   8      598.72      561.43     46.30 o 
  -8   5   8      345.10      297.39     26.96 o 
  -7   5   8     1121.84     1110.70     37.96 o 
  -6   5   8     1179.01     1145.51     41.42 o 
  -5   5   8     1697.38     1685.04     44.19 o 
  -4   5   8     1272.99     1228.51     28.45 o 
  -3   5   8     1156.68     1134.42     31.75 o 
  -2   5   8     4685.54     4704.50     58.72 o 
  -1   5   8     1880.81     1815.91     32.97 o 
   0   5   8       15.58       23.78      7.20 o 
   1   5   8     1802.78     1813.43     26.19 o 
   2   5   8     4587.83     4525.51     48.64 o 
   3   5   8     1239.64     1243.64     25.38 o 
   4   5   8     1305.65     1280.79     21.91 o 
   5   5   8     1722.29     1736.63     36.32 o 
   6   5   8     1175.65     1148.65     52.75 o 
   7   5   8     1116.68     1065.37     53.91 o 
   8   5   8      370.99      344.37     37.68 o 
  -8   6   8      181.31      150.67     17.63 o 
  -7   6   8     1363.79     1314.33     40.14 o 
  -6   6   8     2253.39     2304.66     46.35 o 
  -5   6   8      777.39      787.49     30.27 o 
  -4   6   8      789.17      784.65     28.56 o 
  -3   6   8      499.31      478.76     20.50 o 
  -2   6   8     1599.36     1585.25     33.77 o 
  -1   6   8     2315.64     2256.17     42.32 o 
   0   6   8     4095.55     4257.02     67.11 o 
   1   6   8     2222.94     2220.01     37.02 o 
   2   6   8     1656.63     1658.48     26.29 o 
   3   6   8      492.89      468.54     16.61 o 
   4   6   8      795.09      779.04     22.08 o 
   5   6   8      729.30      716.01     25.08 o 
   6   6   8     2261.19     2371.55     63.58 o 
   7   6   8     1346.49     1293.28     44.55 o 
   8   6   8      198.04      160.24     27.94 o 
  -7   7   8      837.95      831.68     50.27 o 
  -6   7   8      826.55      752.24     36.28 o 
  -5   7   8     1923.30     1900.85     41.12 o 
  -4   7   8       20.85       20.72      6.96 o 
  -3   7   8     1216.22     1134.76     33.16 o 
  -2   7   8      888.62      861.51     22.60 o 
  -1   7   8     4247.99     4407.05     59.31 o 
   0   7   8      699.77      694.54     19.14 o 
   1   7   8     4459.68     4600.82     60.31 o 
   2   7   8      826.61      804.73     23.57 o 
   3   7   8     1201.40     1140.46     25.37 o 
   4   7   8       31.20       32.00      5.42 o 
   5   7   8     1773.24     1793.78     44.14 o 
   6   7   8      844.75      879.12     35.93 o 
   7   7   8      897.29      884.16     40.48 o 
  -7   8   8      560.39      537.67     49.84 o 
  -6   8   8     1231.90     1216.23     50.74 o 
  -5   8   8      594.59      565.36     33.33 o 
  -4   8   8     1816.92     1859.98     49.49 o 
  -3   8   8      902.57      856.65     39.26 o 
  -2   8   8      822.41      733.35     28.84 o 
  -1   8   8      639.85      606.93     22.36 o 
   0   8   8     4376.79     4530.73     72.16 o 
   1   8   8      697.62      705.65     27.66 o 
   2   8   8      773.84      754.48     23.00 o 
   3   8   8      919.19      930.32     24.90 o 
   4   8   8     1752.39     1794.03     34.91 o 
   5   8   8      658.47      572.78     30.16 o 
   6   8   8     1236.07     1215.76     41.71 o 
   7   8   8      554.96      576.76     58.26 o 
  -6   9   8       88.37       97.44     19.67 o 
  -5   9   8     1002.96     1010.35     38.27 o 
  -4   9   8     1378.08     1417.00     51.09 o 
  -3   9   8      405.23      388.04     29.84 o 
  -2   9   8     2221.91     2259.91     67.02 o 
  -1   9   8      655.59      616.83     33.45 o 
   0   9   8      101.71       96.93     13.32 o 
   1   9   8      689.95      611.77     35.31 o 
   2   9   8     2145.50     2105.78     47.14 o 
   3   9   8      362.95      358.49     28.43 o 
   4   9   8     1417.37     1411.48     29.42 o 
   5   9   8      967.44      909.13     38.72 o 
   6   9   8       82.82       95.37     21.19 o 
  -5  10   8      239.14      229.04     32.84 o 
  -4  10   8     1504.74     1498.10     52.72 o 
  -3  10   8     2394.91     2447.85     62.03 o 
  -2  10   8       80.32       92.14     17.59 o 
  -1  10   8     1218.05     1213.96     46.22 o 
   0  10   8       65.92       73.46     11.08 o 
   1  10   8     1217.78     1249.89     46.10 o 
   2  10   8       66.86       74.02     13.25 o 
   3  10   8     2367.13     2301.93     47.48 o 
   4  10   8     1500.61     1503.08     44.66 o 
   5  10   8      249.74      185.39     47.05 o 
  -4  11   8     1402.99     1394.05     75.21 o 
  -3  11   8      446.64      404.10     32.14 o 
  -2  11   8     1515.67     1573.63     59.30 o 
  -1  11   8      349.45      319.85     26.81 o 
   0  11   8      188.67      167.89     21.28 o 
   1  11   8      333.18      292.52     32.93 o 
   2  11   8     1486.35     1494.73     44.02 o 
   3  11   8      479.19      452.47     43.05 o 
   4  11   8     1349.01     1344.05     84.83 o 
  -3  12   8      549.21      533.37     50.29 o 
  -2  12   8      466.17      418.79     46.29 o 
  -1  12   8       58.88       76.69     14.98 o 
   0  12   8      748.13      710.17     38.56 o 
   1  12   8       65.66       46.16     16.21 o 
   2  12   8      445.78      436.01     41.80 o 
   3  12   8      551.58      505.82     48.06 o 
   1   0   9      142.51      131.81      7.75 o 
   2   0   9    15012.46    15314.66    175.61 o 
   3   0   9     2688.69     2707.53     46.30 o 
   4   0   9     1200.06     1221.26     33.46 o 
   5   0   9       65.14       81.94     10.40 o 
   6   0   9       52.65       50.11     16.27 o 
   7   0   9      194.24      172.41     20.72 o 
   8   0   9      596.53      616.98     47.24 o 
   9   0   9       10.14        7.97      7.78 o 
  -9   1   9      352.53      348.95     37.50 o 
  -8   1   9      109.36       98.61     13.91 o 
  -7   1   9      610.42      533.38     28.05 o 
  -6   1   9      614.16      604.41     37.17 o 
  -5   1   9      284.37      284.70     22.36 o 
  -4   1   9      146.12      144.77     17.10 o 
  -3   1   9     7043.11     7381.76     89.83 o 
  -1   1   9     2098.84     2128.44     41.22 o 
   0   1   9       74.16       77.74      7.46 o 
   1   1   9     1996.14     2023.29     23.50 o 
   3   1   9     7078.26     7230.80    102.21 o 
   4   1   9      183.83      172.20     20.15 o 
   5   1   9      329.27      345.68     22.23 o 
   6   1   9      663.29      610.65     29.22 o 
   7   1   9      634.13      614.24     38.37 o 
   8   1   9      102.94       94.79     19.63 o 
   9   1   9      331.77      284.87     48.60 o 
  -8   2   9     1146.43     1146.29     41.11 o 
  -7   2   9      410.98      399.58     28.48 o 
  -6   2   9      185.64      159.36     16.19 o 
  -5   2   9     2215.08     2161.74     47.65 o 
  -4   2   9     2965.78     3021.95     62.82 o 
  -3   2   9     1486.10     1480.95     39.41 o 
  -2   2   9     3397.98     3414.01     45.98 o 
  -1   2   9     4084.59     4065.17     44.87 o 
   0   2   9      538.77      473.58     14.53 o 
   1   2   9     4011.63     4045.96     45.84 o 
   2   2   9     3626.64     3667.04     43.03 o 
   3   2   9     1449.85     1410.86     23.33 o 
   4   2   9     2936.44     2879.03     59.24 o 
   5   2   9     2211.75     2226.25     56.32 o 
   6   2   9      187.02      173.24     20.50 o 
   7   2   9      358.25      323.97     32.76 o 
   8   2   9     1130.33     1158.78     42.44 o 
  -8   3   9      779.07      740.77     36.74 o 
  -7   3   9      287.53      248.35     19.20 o 
  -6   3   9     2223.61     2221.40     51.68 o 
  -5   3   9      434.90      404.57     22.61 o 
  -4   3   9     4548.52     4634.71     82.51 o 
  -3   3   9     2399.57     2540.26     59.06 o 
  -2   3   9     2870.13     2848.11     40.47 o 
  -1   3   9     1870.54     1878.35     27.55 o 
   0   3   9    35803.58    36763.89    546.07 o 
   1   3   9     1923.83     1927.70     35.57 o 
   2   3   9     2697.04     2667.55     31.92 o 
   3   3   9     2392.46     2502.03     36.65 o 
   4   3   9     4686.00     4633.14     69.31 o 
   5   3   9      447.83      400.31     25.96 o 
   6   3   9     2262.84     2296.77     69.39 o 
   7   3   9      312.58      311.21     27.94 o 
   8   3   9      754.55      723.66     42.81 o 
  -8   4   9      281.53      255.61     23.21 o 
  -7   4   9     1589.89     1560.40     45.64 o 
  -6   4   9       35.26       53.88     12.69 o 
  -5   4   9     7001.41     7124.20    136.75 o 
  -4   4   9      747.76      729.97     27.05 o 
  -3   4   9      186.96      184.47     22.86 o 
  -2   4   9      584.70      572.96     18.03 o 
  -1   4   9     8715.70     8584.31     84.75 o 
   0   4   9     2569.65     2451.44     34.85 o 
   1   4   9     8558.24     8605.11     84.87 o 
   2   4   9      529.05      553.39     14.83 o 
   3   4   9      183.52      179.97     12.39 o 
   4   4   9      725.17      650.68     17.22 o 
   5   4   9     7101.40     7476.46    126.86 o 
   6   4   9       31.74       33.99      9.98 o 
   7   4   9     1539.12     1589.38     44.37 o 
   8   4   9      287.96      255.96     27.50 o 
  -8   5   9      266.18      246.53     26.07 o 
  -7   5   9      318.11      296.81     26.48 o 
  -6   5   9     2197.32     2305.04     57.83 o 
  -5   5   9      244.95      221.35     25.81 o 
  -4   5   9     1120.20     1121.85     31.54 o 
  -3   5   9     7717.51     7948.07    114.52 o 
  -2   5   9     2091.57     2073.04     41.81 o 
  -1   5   9     3629.85     3675.07     73.16 o 
   0   5   9     8393.38     8826.29     91.85 o 
   1   5   9     3547.01     3617.97     52.75 o 
   2   5   9     2157.30     2179.36     34.80 o 
   3   5   9     7743.86     7818.43     83.97 o 
   4   5   9     1241.13     1259.18     31.37 o 
   5   5   9      252.41      267.79     25.14 o 
   6   5   9     2227.10     2371.75     60.34 o 
   7   5   9      274.40      271.59     28.16 o 
   8   5   9      253.73      247.08     27.94 o 
  -8   6   9      916.12      893.01     70.67 o 
  -7   6   9      174.23      163.14     20.10 o 
  -6   6   9       52.29       51.96     10.99 o 
  -5   6   9      657.46      671.22     30.60 o 
  -4   6   9     1457.49     1449.33     39.23 o 
  -3   6   9      459.54      417.23     17.77 o 
  -2   6   9    10665.23    11059.02    134.39 o 
  -1   6   9     1603.67     1567.95     30.66 o 
   0   6   9       28.56       31.12     10.77 o 
   1   6   9     1561.75     1608.83     28.08 o 
   2   6   9    10549.45    10716.83    111.76 o 
   3   6   9      489.48      456.28     16.02 o 
   4   6   9     1465.80     1521.38     34.69 o 
   5   6   9      696.80      695.85     31.36 o 
   6   6   9       48.96       61.90     11.34 o 
   7   6   9      188.25      178.52     23.53 o 
   8   6   9      912.74      930.17     63.55 o 
  -7   7   9      597.27      578.22     37.84 o 
  -6   7   9      202.95      153.10     19.43 o 
  -5   7   9     1602.78     1572.62     41.95 o 
  -4   7   9      537.47      475.60     25.29 o 
  -3   7   9     7175.72     7662.50    105.11 o 
  -2   7   9      461.40      418.26     19.74 o 
  -1   7   9     1244.27     1164.18     25.60 o 
   0   7   9      455.13      430.57     21.21 o 
   1   7   9     1143.39     1149.62     25.31 o 
   2   7   9      470.53      446.49     19.65 o 
   3   7   9     7221.37     7691.14     90.54 o 
   4   7   9      513.98      462.32     21.86 o 
   5   7   9     1671.09     1637.66     39.01 o 
   6   7   9      206.73      166.09     26.68 o 
   7   7   9      587.47      611.34     51.37 o 
  -7   8   9      175.00      159.07     40.74 o 
  -6   8   9        9.01       15.19     11.75 o 
  -5   8   9      848.60      878.54     61.57 o 
  -4   8   9     1108.37     1108.48     37.07 o 
  -3   8   9      291.51      260.90     20.28 o 
  -2   8   9     3124.33     3182.95     56.14 o 
  -1   8   9     2640.83     2658.43     51.25 o 
   0   8   9     1217.16     1170.16     27.84 o 
   1   8   9     2679.45     2744.12     46.31 o 
   2   8   9     3166.59     3241.93     48.08 o 
   3   8   9      274.95      264.27     15.21 o 
   4   8   9     1169.82     1198.10     29.77 o 
   5   8   9      819.87      789.59     33.37 o 
   6   8   9       10.96       14.19      8.32 o 
   7   8   9      165.26      143.85     32.81 o 
  -6   9   9      360.61      335.35     36.21 o 
  -5   9   9      319.62      311.47     29.67 o 
  -4   9   9      378.20      386.30     30.12 o 
  -3   9   9      741.09      770.29     39.13 o 
  -2   9   9       94.78       91.28     12.17 o 
  -1   9   9      664.82      700.07     50.58 o 
   0   9   9     2914.23     3193.54     72.80 o 
   1   9   9      635.50      603.96     23.98 o 
   2   9   9       97.48       82.24      9.34 o 
   3   9   9      714.26      709.96     22.45 o 
   4   9   9      352.26      328.31     27.05 o 
   5   9   9      345.16      279.26     28.39 o 
   6   9   9      377.96      348.62     40.78 o 
  -5  10   9     1351.87     1404.96     43.05 o 
  -4  10   9      154.40       97.80     20.02 o 
  -3  10   9       53.47       50.94     13.06 o 
  -2  10   9       43.57       32.64     13.73 o 
  -1  10   9     1204.09     1221.93     42.56 o 
   0  10   9     1331.94     1299.72     41.15 o 
   1  10   9     1208.47     1211.61     45.67 o 
   2  10   9       51.91       47.07     11.07 o 
   3  10   9       57.07       47.92      9.48 o 
   4  10   9      169.02      129.85     32.94 o 
  -4  11   9      515.00      461.54     38.65 o 
  -3  11   9       43.62       36.88     11.70 o 
  -2  11   9      369.68      353.36     29.52 o 
  -1  11   9      301.95      277.86     31.58 o 
   0  11   9     3629.66     3882.98     71.92 o 
   1  11   9      309.42      282.25     23.59 o 
   2  11   9      398.12      366.23     40.31 o 
   3  11   9       57.87       63.78     21.17 o 
   4  11   9      533.09      405.34    108.69 o 
  -2  12   9      463.69      425.78     33.05 o 
  -1  12   9      750.22      698.79     71.60 o 
   0  12   9      206.87      190.57     26.07 o 
   1  12   9      737.44      741.73     40.83 o 
   2  12   9      456.30      407.87     41.29 o 
   0   0  10       13.77       20.76      5.80 o 
   1   0  10      632.38      636.65     13.87 o 
   2   0  10     6541.45     6717.34    108.44 o 
   3   0  10       55.64       72.87     19.67 o 
   4   0  10       19.40       34.41     10.44 o 
   5   0  10       54.57       47.64      9.23 o 
   6   0  10     5353.77     6100.11    194.66 o 
   7   0  10      206.74      190.08     26.41 o 
   8   0  10      129.86      131.52     21.03 o 
  -8   1  10       84.93       85.82     13.74 o 
  -7   1  10     2236.95     2217.62     46.61 o 
  -6   1  10      201.20      193.20     21.90 o 
  -5   1  10     1798.25     1864.94     48.17 o 
  -4   1  10      432.82      459.39     23.81 o 
  -3   1  10      461.29      448.69     22.56 o 
  -2   1  10     1043.23      972.56     24.05 o 
  -1   1  10     3495.64     3517.81     42.31 o 
   0   1  10        0.15        7.66      4.22 o 
   1   1  10     3686.23     3768.63     44.18 o 
   2   1  10     1157.69     1122.08     25.49 o 
   3   1  10      454.85      432.70     21.89 o 
   4   1  10      419.26      459.47     26.18 o 
   5   1  10     1705.44     1764.19     48.75 o 
   6   1  10      204.23      237.95     21.24 o 
   7   1  10     2278.49     2245.19     72.23 o 
   8   1  10       80.42       70.61     12.09 o 
  -8   2  10       69.57       52.79     12.64 o 
  -7   2  10      291.62      294.67     21.56 o 
  -6   2  10      952.90      965.58     34.15 o 
  -5   2  10     2718.28     2713.02     62.40 o 
  -4   2  10      631.48      651.21     25.72 o 
  -3   2  10     3498.16     3612.68     67.27 o 
  -2   2  10     1744.66     1769.07     31.33 o 
  -1   2  10     1171.66     1125.92     22.01 o 
   0   2  10     3879.25     4013.88     45.96 o 
   1   2  10     1270.96     1209.84     22.34 o 
   2   2  10     1681.13     1683.20     27.69 o 
   3   2  10     3491.95     3563.57     59.38 o 
   4   2  10      629.43      610.56     27.56 o 
   5   2  10     2656.45     2562.79     60.93 o 
   6   2  10      993.12      993.71     48.01 o 
   7   2  10      323.87      371.21     66.07 o 
   8   2  10       69.88       49.77     13.10 o 
  -8   3  10     2609.70     2726.27     68.31 o 
  -7   3  10      141.91      134.36     19.08 o 
  -6   3  10       75.71       84.87     13.57 o 
  -5   3  10      143.59      151.80     14.71 o 
  -4   3  10    12593.13    13337.20    161.72 o 
  -3   3  10      597.61      595.39     22.12 o 
  -2   3  10     2144.20     2193.85     34.62 o 
  -1   3  10       24.49       28.13      7.14 o 
   0   3  10      314.53      312.40     23.85 o 
   1   3  10       11.93       15.75      4.25 o 
   2   3  10     2097.33     2142.87     33.59 o 
   3   3  10      596.40      563.22     14.11 o 
   4   3  10    12682.27    12606.66    598.12 o 
   5   3  10      148.31      131.86     14.82 o 
   6   3  10       76.11       77.65     13.00 o 
   7   3  10      128.33      136.93     21.36 o 
   8   3  10     2622.46     2807.09     66.23 o 
  -8   4  10      132.65      104.51     16.18 o 
  -7   4  10      379.82      356.16     23.83 o 
  -6   4  10      243.83      233.44     20.36 o 
  -5   4  10     1446.02     1377.16     37.56 o 
  -4   4  10      398.87      403.97     24.90 o 
  -3   4  10     6226.28     6665.85    113.42 o 
  -2   4  10     1986.04     1972.54     34.55 o 
  -1   4  10     4446.93     4468.27     95.88 o 
   0   4  10     1002.65      960.40     20.05 o 
   1   4  10     4522.78     4517.74     63.58 o 
   2   4  10     2023.98     1959.56     33.16 o 
   3   4  10     6217.58     6465.92     71.55 o 
   4   4  10      405.16      396.94     29.72 o 
   5   4  10     1427.32     1372.42     41.76 o 
   6   4  10      241.08      250.50     24.36 o 
   7   4  10      381.07      414.81     44.54 o 
   8   4  10      133.21      120.15     18.72 o 
  -8   5  10      920.04      902.84     43.63 o 
  -7   5  10     2584.41     2684.85     53.63 o 
  -6   5  10      279.28      280.45     32.79 o 
  -5   5  10     1757.05     1849.71     50.25 o 
  -4   5  10     3946.20     4134.80     80.13 o 
  -3   5  10     1423.87     1299.31     33.50 o 
  -2   5  10     3303.24     3302.65     52.15 o 
  -1   5  10     2984.87     2969.88     48.08 o 
   0   5  10     2093.53     1924.87     35.68 o 
   1   5  10     3075.54     3079.04     50.09 o 
   2   5  10     3338.69     3349.86     43.98 o 
   3   5  10     1407.89     1345.30     25.13 o 
   4   5  10     3866.12     3989.77     75.87 o 
   5   5  10     1706.69     1765.68     48.62 o 
   6   5  10      276.98      272.32     32.35 o 
   7   5  10     2623.39     2731.00     63.91 o 
   8   5  10      952.85      869.07     56.88 o 
  -7   6  10      283.29      263.26     25.61 o 
  -6   6  10     4937.36     5249.18    114.59 o 
  -5   6  10     1456.22     1409.40     51.48 o 
  -4   6  10      852.85      805.47     25.97 o 
  -3   6  10     1412.42     1378.95     45.71 o 
  -2   6  10     4421.54     4465.96     86.53 o 
  -1   6  10     1543.39     1456.40     32.85 o 
   0   6  10     3011.10     3053.27     44.45 o 
   1   6  10     1601.91     1585.80     26.34 o 
   2   6  10     4442.80     4496.35     54.18 o 
   3   6  10     1432.61     1395.60     30.26 o 
   4   6  10      817.37      769.67     25.66 o 
   5   6  10     1428.21     1448.91     41.35 o 
   6   6  10     4896.04     5496.99    213.68 o 
   7   6  10      288.11      255.26     51.34 o 
  -7   7  10     2089.63     2102.49     70.75 o 
  -6   7  10       12.40       14.45      9.05 o 
  -5   7  10     1415.05     1422.95     38.30 o 
  -4   7  10       49.50       47.85      8.38 o 
  -3   7  10      300.29      279.39     37.78 o 
  -2   7  10       26.83       23.67      7.98 o 
  -1   7  10     5038.09     5235.18     90.57 o 
   0   7  10      381.51      354.10     22.55 o 
   1   7  10     4950.60     5215.85     72.24 o 
   2   7  10       32.37       20.86      6.31 o 
   3   7  10      301.94      299.02     19.22 o 
   4   7  10       47.60       48.02      7.90 o 
   5   7  10     1420.50     1494.10     42.81 o 
   6   7  10       16.57       15.23      6.91 o 
   7   7  10     2079.93     2193.98     99.11 o 
  -6   8  10     2109.55     2225.22     86.79 o 
  -5   8  10      616.15      612.34     49.06 o 
  -4   8  10      535.34      500.00     43.87 o 
  -3   8  10      321.45      313.09     26.21 o 
  -2   8  10     1872.40     1741.44     68.53 o 
  -1   8  10       64.57       59.54      9.20 o 
   0   8  10     3066.78     3269.81     47.20 o 
   1   8  10       48.82       33.24      5.37 o 
   2   8  10     1907.23     1889.57     39.25 o 
   3   8  10      291.48      288.63     17.60 o 
   4   8  10      491.32      474.13     24.26 o 
   5   8  10      603.56      581.47     42.57 o 
   6   8  10     2115.36     2125.86     79.88 o 
  -6   9  10       25.69       23.94     11.89 o 
  -5   9  10      430.93      445.04     33.95 o 
  -4   9  10     1696.02     1685.46     52.17 o 
  -3   9  10       76.06       73.95     12.82 o 
  -2   9  10      254.70      294.65     39.67 o 
  -1   9  10      434.78      423.43     27.46 o 
   0   9  10       38.06       48.90     14.25 o 
   1   9  10      471.82      443.83     36.63 o 
   2   9  10      273.48      256.16     16.71 o 
   3   9  10       86.37       74.38      9.50 o 
   4   9  10     1690.23     1696.17     43.51 o 
   5   9  10      410.33      308.16     75.22 o 
  -5  10  10      356.65      285.09     40.16 o 
  -4  10  10      185.13      173.99     20.79 o 
  -3  10  10     1181.48     1194.89     42.54 o 
  -2  10  10       35.54       43.44      9.96 o 
  -1  10  10      997.89      969.25     45.79 o 
   0  10  10      413.17      420.07     52.79 o 
   1  10  10     1007.14     1001.85     38.19 o 
   2  10  10       45.29       44.70     10.20 o 
   3  10  10     1169.99     1174.40     38.50 o 
   4  10  10      170.53      145.81     26.76 o 
  -4  11  10     1278.90     1322.00     49.95 o 
  -3  11  10       75.69       77.59     12.07 o 
  -2  11  10      451.12      442.06     28.45 o 
  -1  11  10        2.09       12.15      7.39 o 
   0  11  10        4.75       14.36     11.69 o 
   1  11  10        0.94        5.66     11.46 o 
   2  11  10      421.59      408.55     26.44 o 
   3  11  10       69.52       59.05     22.93 o 
  -2  12  10      293.95      289.68     29.33 o 
  -1  12  10      183.76      159.89     22.90 o 
   0  12  10      215.22      205.37     23.31 o 
   1  12  10      163.71      133.87     18.99 o 
   2  12  10      280.45      240.99     25.98 o 
   1   0  11      432.79      405.33     12.57 o 
   2   0  11    11794.10    12503.86    144.25 o 
   3   0  11     1149.27     1108.63     28.12 o 
   4   0  11        5.76       25.77     11.15 o 
   5   0  11       63.61       75.54     12.26 o 
   6   0  11       13.09       13.44     13.00 o 
   7   0  11       53.33       50.04     13.21 o 
   8   0  11      299.54      304.25     32.06 o 
  -8   1  11      144.95      135.75     22.73 o 
  -7   1  11      663.18      609.44     37.59 o 
  -6   1  11     1349.25     1382.74     42.58 o 
  -5   1  11      360.60      344.52     22.48 o 
  -4   1  11      729.25      719.80     32.69 o 
  -3   1  11     7103.28     7173.94    107.19 o 
  -2   1  11     1775.94     1746.08     37.78 o 
  -1   1  11     1439.49     1460.69     23.75 o 
   0   1  11     4462.38     4591.99     55.69 o 
   1   1  11     1440.21     1416.07     23.13 o 
   2   1  11     1744.27     1748.29     41.04 o 
   3   1  11     7119.56     7361.30    124.18 o 
   4   1  11      789.41      765.97     26.79 o 
   5   1  11      355.58      350.48     26.91 o 
   6   1  11     1344.75     1325.67     41.01 o 
   7   1  11      640.32      588.01     96.42 o 
   8   1  11      124.30      119.65     17.17 o 
  -8   2  11      252.00      243.12     28.96 o 
  -7   2  11      525.90      505.43     34.51 o 
  -6   2  11      283.09      269.90     29.47 o 
  -5   2  11     3820.11     4006.83     85.14 o 
  -4   2  11      293.07      292.85     27.65 o 
  -3   2  11      190.44      170.48     12.34 o 
  -2   2  11      278.33      294.60     20.07 o 
  -1   2  11     7205.06     7271.64     74.57 o 
   0   2  11     1068.41     1088.83     20.64 o 
   1   2  11     7042.28     7118.31     90.39 o 
   2   2  11      282.46      296.41     14.35 o 
   3   2  11      214.25      222.91     20.75 o 
   4   2  11      234.81      207.64     28.36 o 
   5   2  11     3937.23     4150.65     82.10 o 
   6   2  11      290.65      281.77     23.82 o 
   7   2  11      540.94      530.62     49.96 o 
   8   2  11      259.61      242.76     32.85 o 
  -8   3  11      620.49      644.33     41.54 o 
  -7   3  11      252.22      208.56     23.19 o 
  -6   3  11      671.00      671.67     29.52 o 
  -5   3  11      950.42      949.80     32.64 o 
  -4   3  11     2927.25     2893.45     72.07 o 
  -3   3  11      387.19      378.34     20.49 o 
  -2   3  11      881.33      847.85     22.86 o 
  -1   3  11     2811.79     2852.03     43.56 o 
   0   3  11    22483.33    23993.95    256.97 o 
   1   3  11     2916.39     2960.58     46.49 o 
   2   3  11     1027.68     1025.21     24.21 o 
   3   3  11      372.78      370.24     23.54 o 
   4   3  11     2858.36     2856.17     75.66 o 
   5   3  11      876.07      812.15     37.67 o 
   6   3  11      681.86      712.79     28.03 o 
   7   3  11      289.32      288.50     41.40 o 
   8   3  11      632.19      597.02     61.23 o 
  -8   4  11      216.97      208.34     28.76 o 
  -7   4  11      653.30      641.10     33.92 o 
  -6   4  11     1057.20     1016.19     35.59 o 
  -5   4  11     3331.79     3454.89     84.19 o 
  -4   4  11     1860.22     1871.09     51.89 o 
  -3   4  11      400.45      373.10     23.05 o 
  -2   4  11     1197.04     1135.96     27.74 o 
  -1   4  11     3599.16     3515.08     54.81 o 
   0   4  11     3953.91     3955.01     58.83 o 
   1   4  11     3546.32     3471.32     52.42 o 
   2   4  11     1243.55     1205.95     21.25 o 
   3   4  11      415.62      369.07     13.21 o 
   4   4  11     1862.97     1852.19     44.10 o 
   5   4  11     3325.28     3369.16     77.57 o 
   6   4  11     1020.68      946.37     35.43 o 
   7   4  11      648.25      642.03     44.42 o 
   8   4  11      225.62      197.18     33.03 o 
  -7   5  11      272.37      252.43     25.70 o 
  -6   5  11     1046.23     1027.69     35.24 o 
  -5   5  11      584.96      573.20     26.03 o 
  -4   5  11     1111.64     1060.19     31.94 o 
  -3   5  11     2845.22     2907.24     55.82 o 
  -2   5  11     2071.00     2026.57     40.36 o 
  -1   5  11     2715.32     2806.34     41.12 o 
   0   5  11     4815.81     4871.77     61.18 o 
   1   5  11     2690.35     2728.70     40.45 o 
   2   5  11     1991.41     1907.30     29.58 o 
   3   5  11     2824.42     2825.95     47.39 o 
   4   5  11     1154.24     1117.36     31.77 o 
   5   5  11      659.42      665.07     42.53 o 
   6   5  11     1046.55     1062.09     43.96 o 
   7   5  11      275.49      255.11     28.68 o 
  -7   6  11      339.62      289.87     23.59 o 
  -6   6  11      167.19      159.39     18.22 o 
  -5   6  11      778.27      712.78     33.68 o 
  -4   6  11      685.37      632.97     26.84 o 
  -3   6  11     1796.39     1781.43     39.10 o 
  -2   6  11     7505.13     7513.44    122.70 o 
  -1   6  11     2690.38     2682.42     73.57 o 
   0   6  11      400.62      393.03     16.52 o 
   1   6  11     2693.66     2675.00     50.66 o 
   2   6  11     7548.64     7513.16    101.66 o 
   3   6  11     1745.38     1714.72     33.59 o 
   4   6  11      722.36      662.38     36.75 o 
   5   6  11      728.81      646.09     35.73 o 
   6   6  11      155.97      154.57     21.75 o 
   7   6  11      330.69      341.37     33.55 o 
  -6   7  11      104.54       81.45     17.49 o 
  -5   7  11      691.44      651.64     30.45 o 
  -4   7  11      479.26      478.53     31.36 o 
  -3   7  11     4234.41     4417.63     87.47 o 
  -2   7  11      979.39      999.99     27.61 o 
  -1   7  11      384.91      372.46     32.18 o 
   0   7  11      194.52      197.15     14.92 o 
   1   7  11      422.20      414.37     21.62 o 
   2   7  11     1025.05     1021.12     28.00 o 
   3   7  11     4179.54     4388.92     72.59 o 
   4   7  11      464.17      419.36     29.78 o 
   5   7  11      661.67      624.98     35.88 o 
   6   7  11      108.18       87.22     15.48 o 
  -6   8  11       76.60       97.34     35.92 o 
  -5   8  11       94.59       69.42     17.38 o 
  -4   8  11     1494.37     1543.42     54.50 o 
  -3   8  11      622.37      574.14     28.29 o 
  -2   8  11     4769.98     4873.35    105.97 o 
  -1   8  11      273.79      252.20     16.01 o 
   0   8  11      288.56      286.77     18.70 o 
   1   8  11      291.92      295.80     18.30 o 
   2   8  11     4729.03     4880.34     84.30 o 
   3   8  11      667.96      638.05     22.97 o 
   4   8  11     1508.08     1518.64     36.41 o 
   5   8  11       96.52       74.98     14.47 o 
   6   8  11       78.39       67.58     14.47 o 
  -5   9  11      182.01      166.84     26.29 o 
  -4   9  11      397.63      419.56     34.46 o 
  -3   9  11     1422.73     1467.11     51.82 o 
  -2   9  11      113.13      103.93     14.47 o 
  -1   9  11      842.21      873.56     40.99 o 
   0   9  11     3714.11     3752.61     72.36 o 
   1   9  11      800.84      797.95     29.99 o 
   2   9  11      123.45      108.83     10.46 o 
   3   9  11     1404.10     1340.58     36.57 o 
   4   9  11      413.37      368.13     26.94 o 
   5   9  11      192.94      137.63     44.13 o 
  -4  10  11      229.79      232.63     28.36 o 
  -3  10  11       23.70       26.24     10.31 o 
  -2  10  11       70.17       63.30     11.03 o 
  -1  10  11     1126.55     1143.92     42.95 o 
   0  10  11      295.78      296.81     28.21 o 
   1  10  11     1127.32     1108.08     45.56 o 
   2  10  11       61.78       63.03     12.35 o 
   3  10  11       22.17       29.51     18.44 o 
   4  10  11      243.54      275.51     41.39 o 
  -3  11  11      320.73      286.36     28.39 o 
  -2  11  11      138.87      123.42     20.72 o 
  -1  11  11      570.51      533.36     32.09 o 
   0  11  11     2152.63     2253.52     50.78 o 
   1  11  11      585.73      603.01     38.92 o 
   2  11  11      127.56       94.22     22.69 o 
   3  11  11      316.27      302.44     52.69 o 
   0   0  12       23.51       24.04      5.45 o 
   1   0  12     6028.32     6288.53     91.99 o 
   2   0  12     1698.76     1683.05     38.86 o 
   3   0  12      235.91      218.21     19.56 o 
   4   0  12      303.01      263.89     21.57 o 
   5   0  12     1828.32     1911.39     45.87 o 
   6   0  12     2983.27     3216.11     57.43 o 
   7   0  12     2825.39     2925.80     73.72 o 
   8   0  12        1.75       14.70      9.44 o 
  -8   1  12      294.53      235.21     31.41 o 
  -7   1  12      710.86      702.60     44.39 o 
  -6   1  12     2551.77     2673.41     80.58 o 
  -5   1  12      679.02      692.25     27.70 o 
  -4   1  12     2256.46     2329.37     65.77 o 
  -3   1  12     1289.26     1273.84     76.93 o 
  -2   1  12     5179.99     5032.70     85.60 o 
  -1   1  12     2501.32     2528.72     43.48 o 
   0   1  12     1681.32     1749.46     34.41 o 
   1   1  12     2426.31     2445.24     47.97 o 
   2   1  12     5353.65     5337.62     85.97 o 
   3   1  12     1289.19     1310.75     29.23 o 
   4   1  12     2193.32     2290.22     62.92 o 
   5   1  12      757.43      773.94     37.78 o 
   6   1  12     2586.33     2677.18     68.57 o 
   7   1  12      693.13      680.07     38.93 o 
   8   1  12      319.20      298.31     39.33 o 
  -8   2  12      544.30      547.11     53.04 o 
  -7   2  12      903.36      923.99     36.58 o 
  -6   2  12       19.79       36.99     12.99 o 
  -5   2  12      765.19      729.27     28.36 o 
  -4   2  12     3056.87     3249.75     82.19 o 
  -3   2  12     1500.90     1522.99     32.85 o 
  -2   2  12      922.00      901.74     22.49 o 
  -1   2  12     1707.17     1705.98     36.97 o 
   0   2  12       87.64       79.74      9.49 o 
   1   2  12     1689.69     1604.82     31.57 o 
   2   2  12      850.32      875.56     24.44 o 
   3   2  12     1437.35     1475.76     31.07 o 
   4   2  12     3120.03     3297.59     81.43 o 
   5   2  12      707.82      702.17     38.96 o 
   6   2  12       16.37       19.86     11.23 o 
   7   2  12      883.20      888.82     47.61 o 
   8   2  12      514.15      458.63     85.99 o 
  -8   3  12      870.59      888.68    102.94 o 
  -7   3  12      344.23      345.30     24.47 o 
  -6   3  12       34.98       27.36     12.18 o 
  -5   3  12     1051.85     1014.46     36.03 o 
  -4   3  12     5031.91     5341.01    112.98 o 
  -3   3  12     2073.63     2224.04     44.81 o 
  -2   3  12      475.20      471.42     23.05 o 
  -1   3  12     1353.49     1333.46     25.79 o 
   0   3  12        3.01      -18.05     18.05 o 
   1   3  12     1225.06     1178.41     29.86 o 
   2   3  12      482.90      487.71     15.44 o 
   3   3  12     2158.26     2262.83     47.21 o 
   4   3  12     5026.54     5219.79     97.64 o 
   5   3  12     1131.01     1054.12     40.28 o 
   6   3  12       36.83       34.01     11.02 o 
   7   3  12      322.59      317.90     33.87 o 
   8   3  12      891.42      951.02     75.12 o 
  -7   4  12      169.30      154.23     19.05 o 
  -6   4  12      288.90      263.49     30.89 o 
  -5   4  12      538.64      507.89     32.88 o 
  -4   4  12     2557.98     2553.37     62.28 o 
  -3   4  12     2485.79     2569.76     60.23 o 
  -2   4  12      864.72      788.63     23.68 o 
  -1   4  12     1880.73     1840.62     40.84 o 
   0   4  12     1130.83     1054.17     49.76 o 
   1   4  12     1831.17     1774.25     29.59 o 
   2   4  12      768.14      751.47     20.85 o 
   3   4  12     2470.56     2474.04     43.61 o 
   4   4  12     2568.80     2642.06     56.77 o 
   5   4  12      553.23      571.87     48.16 o 
   6   4  12      285.82      270.77     21.74 o 
   7   4  12      182.03      161.02     23.08 o 
  -7   5  12      828.69      755.24     60.88 o 
  -6   5  12      610.76      573.99     29.30 o 
  -5   5  12      594.19      561.23     26.20 o 
  -4   5  12     1057.47     1080.26     40.67 o 
  -3   5  12      503.64      532.37     35.67 o 
  -2   5  12     1628.32     1577.08     40.12 o 
  -1   5  12      980.24      906.01     27.36 o 
   0   5  12       61.19       58.20      8.30 o 
   1   5  12      966.97      897.97     23.42 o 
   2   5  12     1665.28     1620.73     39.92 o 
   3   5  12      449.57      442.64     17.60 o 
   4   5  12     1107.21     1096.77     30.67 o 
   5   5  12      587.35      571.45     29.22 o 
   6   5  12      611.20      620.10     44.21 o 
   7   5  12      792.03      761.71     45.03 o 
  -7   6  12      708.81      640.99    105.49 o 
  -6   6  12     1826.17     1961.08     48.52 o 
  -5   6  12      486.56      472.63     33.28 o 
  -4   6  12      560.84      550.98     29.12 o 
  -3   6  12      862.00      829.80     28.91 o 
  -2   6  12     1695.71     1614.21     47.86 o 
  -1   6  12      659.67      619.12     24.83 o 
   0   6  12      345.73      338.05     18.84 o 
   1   6  12      639.15      602.18     19.35 o 
   2   6  12     1667.06     1535.65     33.19 o 
   3   6  12      871.22      859.34     27.59 o 
   4   6  12      523.81      474.24     25.83 o 
   5   6  12      551.23      531.34     42.57 o 
   6   6  12     1851.02     2006.80     66.61 o 
   7   6  12      676.99      644.75     53.41 o 
  -6   7  12     1251.36     1263.08     56.12 o 
  -5   7  12      563.21      556.77     48.77 o 
  -4   7  12      328.85      296.68     28.10 o 
  -3   7  12      135.80       99.58     14.77 o 
  -2   7  12     1331.19     1252.02     36.29 o 
  -1   7  12     3044.68     3179.35     67.52 o 
   0   7  12      537.37      486.92     20.36 o 
   1   7  12     3075.20     3153.70     46.46 o 
   2   7  12     1256.43     1192.74     30.34 o 
   3   7  12      129.43      113.92     13.80 o 
   4   7  12      374.65      347.30     20.92 o 
   5   7  12      556.53      567.13     35.03 o 
   6   7  12     1252.21     1246.83     39.50 o 
  -5   8  12      580.45      572.95     55.50 o 
  -4   8  12      880.66      872.18     49.89 o 
  -3   8  12       11.04       14.23      8.71 o 
  -2   8  12      571.48      511.81     38.06 o 
  -1   8  12     1341.87     1338.41     32.81 o 
   0   8  12     1510.85     1519.65     35.45 o 
   1   8  12     1266.03     1226.67     30.84 o 
   2   8  12      620.94      591.94     22.73 o 
   3   8  12       18.18        9.13      6.21 o 
   4   8  12      884.36      838.92     43.62 o 
   5   8  12      561.36      449.67     85.35 o 
  -5   9  12      677.74      687.49     37.98 o 
  -4   9  12      800.62      778.72     43.43 o 
  -3   9  12      675.65      688.42     49.28 o 
  -2   9  12      331.83      309.57     26.73 o 
  -1   9  12      918.86      903.21     34.38 o 
   0   9  12      239.83      236.90     25.27 o 
   1   9  12      934.74      906.79     30.86 o 
   2   9  12      290.00      239.87     38.21 o 
   3   9  12      709.28      721.21     66.20 o 
   4   9  12      785.41      663.82     86.20 o 
   5   9  12      680.70      637.22    130.82 o 
  -4  10  12     1472.64     1532.55     58.65 o 
  -3  10  12      647.37      578.59     84.39 o 
  -2  10  12      744.91      745.43     41.58 o 
  -1  10  12      741.79      738.39     39.03 o 
   0  10  12      317.56      328.23     30.25 o 
   1  10  12      741.89      697.50     31.18 o 
   2  10  12      753.29      801.25     58.19 o 
   3  10  12      658.38      751.36     61.06 o 
  -2  11  12      239.73      213.37     23.00 o 
  -1  11  12      324.07      329.96     28.73 o 
   0  11  12      129.09      115.72     19.08 o 
   1  11  12      317.58      332.79     31.74 o 
   2  11  12      280.61      255.09     44.16 o 
   1   0  13     2290.10     2253.53     60.63 o 
   2   0  13     1093.26     1108.58     30.53 o 
   3   0  13     8428.28     8796.04    186.73 o 
   4   0  13        9.73       19.63      8.79 o 
   5   0  13      377.81      370.29     29.93 o 
   6   0  13        3.90        0.54     11.91 o 
   7   0  13      569.95      516.16     44.92 o 
  -7   1  13      201.63      216.19     26.80 o 
  -6   1  13      291.53      242.63     23.33 o 
  -5   1  13     1333.75     1322.52     40.57 o 
  -4   1  13     2252.31     2295.58     55.56 o 
  -3   1  13       45.46       40.92      8.62 o 
  -2   1  13    11439.64    11688.19    128.04 o 
  -1   1  13     1792.48     1781.34     36.99 o 
   0   1  13        0.21       13.54      9.48 o 
   1   1  13     1911.05     1926.10     33.65 o 
   2   1  13    11440.84    11986.61    141.19 o 
   3   1  13       26.09       19.03      5.39 o 
   4   1  13     2224.15     2269.40     54.33 o 
   5   1  13     1271.67     1260.88     41.24 o 
   6   1  13      292.64      256.37     27.04 o 
   7   1  13      185.55      177.77     21.13 o 
  -7   2  13      203.05      179.11     27.14 o 
  -6   2  13      894.37      861.66     42.53 o 
  -5   2  13      536.29      558.84     28.43 o 
  -4   2  13     1656.49     1678.62     53.12 o 
  -3   2  13     3534.33     3636.14     75.56 o 
  -2   2  13      340.77      313.52     17.01 o 
  -1   2  13      980.92      990.58     28.25 o 
   0   2  13     9834.03    10418.00    114.86 o 
   1   2  13     1013.41     1014.65     22.42 o 
   2   2  13      350.65      346.25     22.78 o 
   3   2  13     3513.64     3655.29     65.41 o 
   4   2  13     1674.87     1667.39     45.40 o 
   5   2  13      497.57      580.14     48.03 o 
   6   2  13      921.12      888.21     44.65 o 
   7   2  13      222.01      206.94     25.91 o 
  -7   3  13      229.62      230.44     19.84 o 
  -6   3  13      283.81      261.37     19.05 o 
  -5   3  13     2714.94     2799.16     51.31 o 
  -4   3  13      656.66      616.30     31.43 o 
  -3   3  13       65.10       51.40     11.15 o 
  -2   3  13       54.30       57.59      8.97 o 
  -1   3  13     3906.05     3853.39     64.08 o 
   0   3  13     3348.56     3451.29     42.82 o 
   1   3  13     3918.27     3965.06     47.37 o 
   2   3  13       43.49       51.69      8.74 o 
   3   3  13       53.80       50.61      8.54 o 
   4   3  13      712.06      678.90     56.07 o 
   5   3  13     2642.49     2794.17     52.42 o 
   6   3  13      269.32      266.05     29.06 o 
   7   3  13      225.66      222.77     24.14 o 
  -7   4  13      650.24      646.29     36.75 o 
  -6   4  13      463.12      435.26     22.69 o 
  -5   4  13     1072.38     1087.32     34.17 o 
  -4   4  13      704.28      694.50     42.84 o 
  -3   4  13      363.73      341.51     20.85 o 
  -2   4  13      133.27      133.26     20.12 o 
  -1   4  13     1610.82     1567.83     31.49 o 
   0   4  13     5994.47     6309.68    103.68 o 
   1   4  13     1653.33     1554.63     33.29 o 
   2   4  13      116.38      111.64     10.98 o 
   3   4  13      406.66      421.06     24.81 o 
   4   4  13      676.37      694.78     52.42 o 
   5   4  13     1026.30      988.24     37.95 o 
   6   4  13      448.34      466.04     28.82 o 
   7   4  13      660.09      624.62     50.81 o 
  -7   5  13      179.68      154.91     17.41 o 
  -6   5  13      710.77      676.51     31.39 o 
  -5   5  13      852.02      792.35     34.08 o 
  -4   5  13      219.82      194.71     21.77 o 
  -3   5  13     1257.15     1248.04     38.77 o 
  -2   5  13     1419.82     1410.73     37.61 o 
  -1   5  13     1517.42     1512.23     34.07 o 
   0   5  13      823.54      824.56     22.01 o 
   1   5  13     1637.98     1634.77     32.02 o 
   2   5  13     1457.53     1408.20     29.14 o 
   3   5  13     1246.33     1217.55     42.00 o 
   4   5  13      151.70      153.82     16.81 o 
   5   5  13      845.65      822.71     40.07 o 
   6   5  13      717.96      727.24     41.03 o 
   7   5  13      196.91      157.17     35.04 o 
  -6   6  13      106.75       96.88     14.35 o 
  -5   6  13      103.89      104.07     14.85 o 
  -4   6  13      443.64      423.92     24.10 o 
  -3   6  13     2100.38     2069.16     59.12 o 
  -2   6  13     1306.55     1238.55     32.94 o 
  -1   6  13      831.84      769.19     26.92 o 
   0   6  13      698.70      663.89     19.25 o 
   1   6  13      885.57      821.84     23.42 o 
   2   6  13     1357.83     1336.32     30.09 o 
   3   6  13     2071.30     1971.98     44.22 o 
   4   6  13      454.73      418.47     35.74 o 
   5   6  13       92.20       85.56     13.00 o 
   6   6  13       95.29       60.67     14.10 o 
  -6   7  13        9.54       -1.78     18.36 o 
  -5   7  13      398.98      359.76     37.10 o 
  -4   7  13      348.96      309.05     34.29 o 
  -3   7  13      834.87      807.60     43.09 o 
  -2   7  13     2886.03     2928.94     52.28 o 
  -1   7  13       29.42       29.90      7.43 o 
   0   7  13       36.95       32.29      5.68 o 
   1   7  13       26.41       24.97      8.26 o 
   2   7  13     2895.14     2974.99     71.99 o 
   3   7  13      831.37      833.14     34.97 o 
   4   7  13      322.52      277.37     29.10 o 
   5   7  13      404.88      417.02     46.40 o 
   6   7  13       10.15        6.56      9.60 o 
  -5   8  13      109.95       97.59     26.64 o 
  -4   8  13      387.00      325.69     39.04 o 
  -3   8  13     2263.13     2332.45     64.56 o 
  -2   8  13      199.83      186.20     17.26 o 
  -1   8  13      587.20      547.45     23.34 o 
   0   8  13     1509.04     1505.90     27.39 o 
   1   8  13      579.15      527.92     21.96 o 
   2   8  13      180.84      172.41     13.05 o 
   3   8  13     2309.59     2398.89     67.13 o 
   4   8  13      377.55      274.37     40.46 o 
   5   8  13      112.11      101.95     18.95 o 
  -4   9  13      194.65      163.78     26.35 o 
  -3   9  13      119.56      103.17     22.33 o 
  -2   9  13      570.75      492.79     68.02 o 
  -1   9  13     2276.71     2347.23     48.56 o 
   0   9  13       43.23       52.43      9.68 o 
   1   9  13     2264.74     2288.45     61.75 o 
   2   9  13      608.89      587.36     38.53 o 
   3   9  13      116.06       84.48     19.46 o 
   4   9  13      184.68      154.80     48.88 o 
  -3  10  13       69.79       66.31     16.33 o 
  -2  10  13      240.09      240.49     29.18 o 
  -1  10  13       46.10       43.01      9.25 o 
   0  10  13     4201.48     4601.33     90.46 o 
   1  10  13       45.57       65.07     12.79 o 
   2  10  13      248.62      232.59     24.97 o 
   3  10  13       63.02       47.91     24.53 o 
   0  11  13       40.75       31.88     12.74 o 
   0   0  14      322.75      352.00     20.52 o 
   1   0  14     3461.60     3541.55     60.18 o 
   2   0  14       65.59       62.35      9.49 o 
   3   0  14       13.05       13.29      8.66 o 
   4   0  14       75.40       95.44     18.77 o 
   5   0  14     1714.12     1796.68     42.84 o 
   6   0  14       24.92       24.47      9.52 o 
   7   0  14     2108.38     2127.66     54.42 o 
  -7   1  14       78.89       67.10     12.78 o 
  -6   1  14     4291.46     4757.18     74.30 o 
  -5   1  14      162.73      144.48     21.87 o 
  -4   1  14     1231.17     1210.07     39.58 o 
  -3   1  14      481.71      486.28     26.99 o 
  -2   1  14     4029.47     3922.07     72.23 o 
  -1   1  14      345.48      335.08     17.61 o 
   0   1  14     5484.13     5796.69     63.46 o 
   1   1  14      332.99      306.16     22.19 o 
   2   1  14     3974.08     4089.81     80.89 o 
   3   1  14      476.75      480.43     28.85 o 
   4   1  14     1352.97     1303.62     48.59 o 
   5   1  14      175.35      176.05     17.61 o 
   6   1  14     4281.01     4649.30     98.42 o 
   7   1  14       66.22       57.32     11.43 o 
  -7   2  14     1321.79     1357.50     43.61 o 
  -6   2  14       34.65       38.21     14.22 o 
  -5   2  14     1348.49     1412.47     45.99 o 
  -4   2  14     2609.49     2709.18     65.00 o 
  -3   2  14       56.56       40.67     11.98 o 
  -2   2  14      468.69      444.02     22.51 o 
  -1   2  14     3324.22     3455.57     62.44 o 
   0   2  14     1317.43     1262.23     34.99 o 
   1   2  14     3306.38     3385.79     56.94 o 
   2   2  14      414.71      392.42     22.56 o 
   3   2  14       59.62       41.27      8.61 o 
   4   2  14     2489.84     2631.56     63.97 o 
   5   2  14     1355.52     1375.77     47.17 o 
   6   2  14       31.77       35.36     11.70 o 
   7   2  14     1317.04     1427.43     52.95 o 
  -7   3  14      304.94      299.21     23.64 o 
  -6   3  14      426.93      436.60     30.63 o 
  -5   3  14      953.84      904.90     40.09 o 
  -4   3  14      191.60      190.28     21.42 o 
  -3   3  14     2871.31     3037.35     60.63 o 
  -2   3  14      629.82      608.40     24.83 o 
  -1   3  14     1395.07     1315.35     40.42 o 
   0   3  14     1068.60     1032.58     27.54 o 
   1   3  14     1398.14     1322.06     28.75 o 
   2   3  14      627.19      623.25     23.07 o 
   3   3  14     2928.47     3123.98     61.98 o 
   4   3  14      180.74      166.93     20.24 o 
   5   3  14      941.99      867.93     79.63 o 
   6   3  14      425.34      449.38     35.78 o 
   7   3  14      312.23      352.90     27.80 o 
  -6   4  14       73.28       83.66     14.78 o 
  -5   4  14       87.99       76.32     13.15 o 
  -4   4  14     3701.69     3944.38     58.21 o 
  -3   4  14      464.32      452.03     25.95 o 
  -2   4  14     1424.37     1428.62     37.87 o 
  -1   4  14      411.54      390.08     20.48 o 
   0   4  14       91.32       56.03     11.40 o 
   1   4  14      372.23      361.82     20.88 o 
   2   4  14     1489.92     1500.77     32.33 o 
   3   4  14      474.50      437.33     24.98 o 
   4   4  14     3720.54     3954.04     97.57 o 
   5   4  14       74.05       43.05     13.62 o 
   6   4  14       74.94       74.23     14.68 o 
  -6   5  14      677.76      665.55     36.93 o 
  -5   5  14      484.25      426.59     25.90 o 
  -4   5  14      166.01      148.18     17.68 o 
  -3   5  14     1174.06     1201.99     38.41 o 
  -2   5  14     1568.81     1567.62     36.53 o 
  -1   5  14      872.87      821.29     27.23 o 
   0   5  14      121.69      117.69     11.90 o 
   1   5  14      824.21      807.27     24.42 o 
   2   5  14     1475.82     1500.56     37.31 o 
   3   5  14     1155.91     1199.86     31.30 o 
   4   5  14      178.82      154.99     15.74 o 
   5   5  14      520.56      503.71     44.07 o 
   6   5  14      680.46      644.10     37.88 o 
  -6   6  14      118.97       93.10     14.34 o 
  -5   6  14      856.36      860.51     42.12 o 
  -4   6  14      235.20      213.62     26.94 o 
  -3   6  14       14.98       11.04     11.51 o 
  -2   6  14      166.41      153.32     17.19 o 
  -1   6  14     1812.81     1748.46     38.10 o 
   0   6  14      360.90      342.13     21.35 o 
   1   6  14     1878.69     1823.89     47.40 o 
   2   6  14      156.93      143.72     12.01 o 
   3   6  14       15.75       13.16      7.02 o 
   4   6  14      252.07      233.19     22.62 o 
   5   6  14      897.93      887.71     41.38 o 
   6   6  14      122.98      104.61     16.28 o 
  -5   7  14       76.65       70.90     18.27 o 
  -4   7  14      278.56      254.29     22.58 o 
  -3   7  14      236.51      205.95     18.12 o 
  -2   7  14     1100.46     1063.63     30.68 o 
  -1   7  14      228.55      199.53     15.21 o 
   0   7  14     1137.69     1168.03     29.30 o 
   1   7  14      224.25      218.88     16.72 o 
   2   7  14     1136.71     1063.58     24.84 o 
   3   7  14      231.35      211.52     23.31 o 
   4   7  14      275.21      259.05     23.80 o 
   5   7  14       82.51       64.46     12.64 o 
  -4   8  14     1024.61      971.96    103.79 o 
  -3   8  14       39.77       41.35      8.26 o 
  -2   8  14      359.36      337.52     25.86 o 
  -1   8  14      996.66      942.54     31.71 o 
   0   8  14       45.91       36.14      7.95 o 
   1   8  14      977.26     1029.22     28.48 o 
   2   8  14      339.49      315.12     17.19 o 
   3   8  14       40.24       32.10     13.49 o 
   4   8  14     1039.87      943.58     35.23 o 
  -3   9  14     1314.58     1410.01     54.77 o 
  -2   9  14      123.02       96.85     18.10 o 
  -1   9  14      554.82      483.54     35.24 o 
   0   9  14      194.82      161.11     18.39 o 
   1   9  14      529.20      494.78     57.69 o 
   2   9  14      120.02       92.34     23.98 o 
   3   9  14     1355.46     1350.35     87.29 o 
  -2  10  14      808.59      829.77     40.51 o 
  -1  10  14       55.43       46.12      9.83 o 
   0  10  14        3.48       14.79     10.66 o 
   1  10  14       55.64       71.09     16.13 o 
   2  10  14      780.52      578.84    221.46 o 
   1   0  15     1241.54     1310.94     65.65 o 
   2   0  15      169.86      163.89     21.56 o 
   3   0  15     5288.84     5722.57    150.31 o 
   4   0  15        1.16        3.15     11.49 o 
   5   0  15      884.28      871.60     61.29 o 
   6   0  15       19.38       17.58     14.10 o 
   7   0  15      311.13      286.87     25.69 o 
  -7   1  15      121.24       97.88     19.62 o 
  -6   1  15       24.18       18.95      9.95 o 
  -5   1  15      445.64      396.27     39.26 o 
  -4   1  15     1944.86     1928.55     53.34 o 
  -3   1  15      223.05      240.51     28.45 o 
  -2   1  15     4320.60     4428.39     78.68 o 
  -1   1  15      331.61      316.35     19.16 o 
   0   1  15     1362.22     1385.15     37.00 o 
   1   1  15      341.45      336.26     22.83 o 
   2   1  15     4254.50     4501.89     78.28 o 
   3   1  15      220.23      225.46     25.87 o 
   4   1  15     1839.94     1902.84     53.40 o 
   5   1  15      498.34      517.70     46.97 o 
   6   1  15       25.51       15.75     10.03 o 
   7   1  15      134.03      104.95     18.04 o 
  -6   2  15      249.55      235.76     21.67 o 
  -5   2  15      571.80      543.30     37.80 o 
  -4   2  15      164.26      182.23     24.40 o 
  -3   2  15     3706.11     3837.54     87.74 o 
  -2   2  15      746.67      724.70     30.51 o 
  -1   2  15      959.16      910.25     25.77 o 
   0   2  15     1943.55     1961.37     39.58 o 
   1   2  15      922.43      898.99     35.89 o 
   2   2  15      836.75      827.81     26.77 o 
   3   2  15     3723.94     4086.15     84.75 o 
   4   2  15      197.77      196.06     18.41 o 
   5   2  15      586.17      593.83     33.35 o 
   6   2  15      216.13      206.54     40.74 o 
  -6   3  15       32.51       33.86     13.52 o 
  -5   3  15     1971.28     2037.29     52.55 o 
  -4   3  15      928.20      905.34     34.50 o 
  -3   3  15       39.55       29.26     10.78 o 
  -2   3  15     1250.74     1234.73     31.40 o 
  -1   3  15     2735.15     2751.21     49.54 o 
   0   3  15      570.55      543.27     19.68 o 
   1   3  15     2650.93     2723.95     53.85 o 
   2   3  15     1201.68     1189.61     31.33 o 
   3   3  15       40.76       30.70      7.01 o 
   4   3  15      943.11      911.16     41.05 o 
   5   3  15     1996.56     2124.32     47.48 o 
   6   3  15       35.60       27.90      9.85 o 
  -6   4  15     1285.71     1336.23     45.01 o 
  -5   4  15      249.01      263.90     35.02 o 
  -4   4  15      953.58      970.54     32.85 o 
  -3   4  15       31.41       27.06     12.47 o 
  -2   4  15     1031.35      968.55     29.10 o 
  -1   4  15      697.35      654.93     23.31 o 
   0   4  15     6430.58     7066.95    100.37 o 
   1   4  15      657.95      662.55     27.48 o 
   2   4  15      990.15      956.02     30.37 o 
   3   4  15       45.19       43.47      8.22 o 
   4   4  15      896.55      863.65     30.99 o 
   5   4  15      260.42      223.39     21.44 o 
   6   4  15     1272.13     1215.82     53.48 o 
  -6   5  15        7.57        7.65      7.57 o 
  -5   5  15     1009.70     1016.65     37.42 o 
  -4   5  15      347.44      303.77     25.27 o 
  -3   5  15      375.02      343.56     21.27 o 
  -2   5  15     1743.27     1715.09     37.78 o 
  -1   5  15     1068.89     1058.50     30.76 o 
   0   5  15      898.96      922.45     23.94 o 
   1   5  15     1074.33     1078.45     28.40 o 
   2   5  15     1795.38     1750.60     34.77 o 
   3   5  15      369.70      304.84     23.94 o 
   4   5  15      376.59      338.66     33.43 o 
   5   5  15     1017.65     1084.59     51.14 o 
   6   5  15       10.21       11.19     10.26 o 
  -5   6  15      210.54      189.00     18.83 o 
  -4   6  15       50.26       40.13     10.04 o 
  -3   6  15     2297.27     2354.42     55.50 o 
  -2   6  15      705.07      688.81     47.95 o 
  -1   6  15      557.32      527.21     22.19 o 
   0   6  15      225.31      261.75     19.28 o 
   1   6  15      592.22      570.80     20.53 o 
   2   6  15      680.20      649.03     31.78 o 
   3   6  15     2245.32     2336.87     45.64 o 
   4   6  15       57.06       61.87     10.83 o 
   5   6  15      212.89      197.35     21.49 o 
  -5   7  15      211.17      190.20     35.01 o 
  -4   7  15      729.40      697.00     31.89 o 
  -3   7  15      399.56      336.63     30.95 o 
  -2   7  15     1986.38     2067.56     80.74 o 
  -1   7  15      547.55      578.96     30.61 o 
   0   7  15       97.02       73.39     10.14 o 
   1   7  15      528.38      544.27     23.01 o 
   2   7  15     1957.07     1986.34     36.30 o 
   3   7  15      396.41      364.04     40.73 o 
   4   7  15      713.19      673.74     32.47 o 
   5   7  15      219.53      194.15     33.69 o 
  -4   8  15      262.40      247.19     35.38 o 
  -3   8  15      786.24      800.64     48.79 o 
  -2   8  15      414.74      392.06     30.95 o 
  -1   8  15      131.18      112.85     11.60 o 
   0   8  15     1958.51     2045.40     48.22 o 
   1   8  15      130.51      102.70     12.00 o 
   2   8  15      427.21      339.49     54.15 o 
   3   8  15      814.08      761.11     36.60 o 
   4   8  15      288.50      222.98     32.85 o 
  -2   9  15      169.12      171.49     20.91 o 
  -1   9  15      785.00      805.73     41.28 o 
   0   9  15      415.90      382.87     32.54 o 
   1   9  15      751.25      714.26     41.07 o 
   2   9  15      154.66      150.66     34.21 o 
   0   0  16      319.56      269.85     34.92 o 
   1   0  16     4640.24     4865.50     73.15 o 
   2   0  16       20.33       27.25      6.54 o 
   3   0  16        0.63        8.36     11.97 o 
   4   0  16        1.11        8.60      8.60 o 
   5   0  16     2017.22     2119.38     49.57 o 
   6   0  16       43.98       61.93     16.68 o 
  -6   1  16     1327.74     1364.83     46.12 o 
  -5   1  16       61.86       46.60     12.66 o 
  -4   1  16      835.61      838.77     34.55 o 
  -3   1  16      382.64      352.70     26.11 o 
  -2   1  16      838.77      834.22     33.49 o 
  -1   1  16      371.62      369.51     19.03 o 
   0   1  16     3228.53     3432.99     64.47 o 
   1   1  16      391.32      377.91     21.62 o 
   2   1  16      942.17      967.96     35.15 o 
   3   1  16      363.02      354.39     25.23 o 
   4   1  16      858.32      896.67     42.35 o 
   5   1  16       52.57       80.76     19.16 o 
   6   1  16     1335.41     1463.06     50.74 o 
  -6   2  16      493.63      442.09     29.07 o 
  -5   2  16      800.45      833.41     45.66 o 
  -4   2  16      872.98      841.13     41.63 o 
  -3   2  16       91.91       96.44     14.37 o 
  -2   2  16     1339.22     1291.11     34.05 o 
  -1   2  16     1728.21     1799.31     44.55 o 
   0   2  16       35.71       52.10      9.40 o 
   1   2  16     1768.82     1800.64     44.97 o 
   2   2  16     1299.82     1310.35     38.38 o 
   3   2  16       77.29       74.11     14.17 o 
   4   2  16      860.75      866.10     41.90 o 
   5   2  16      809.69      774.35     43.93 o 
   6   2  16      489.91      501.41     48.97 o 
  -6   3  16      170.00      157.10     17.05 o 
  -5   3  16      179.41      169.36     21.25 o 
  -4   3  16     1289.57     1351.23     40.86 o 
  -3   3  16     1943.60     2061.05     44.15 o 
  -2   3  16      635.40      628.55     39.31 o 
  -1   3  16      695.98      678.99     26.16 o 
   0   3  16      401.03      372.10     21.30 o 
   1   3  16      697.52      683.82     25.53 o 
   2   3  16      644.74      624.74     26.04 o 
   3   3  16     1979.61     2072.83     43.94 o 
   4   3  16     1286.12     1300.56     40.74 o 
   5   3  16      167.65      171.97     18.75 o 
   6   3  16      164.55      157.80     20.75 o 
  -5   4  16      516.84      532.40     39.20 o 
  -4   4  16      634.90      644.14     49.30 o 
  -3   4  16      894.44      937.62     36.12 o 
  -2   4  16     1403.05     1346.72     30.41 o 
  -1   4  16      301.40      284.80     19.46 o 
   0   4  16       24.37       22.56      8.77 o 
   1   4  16      344.65      328.40     24.07 o 
   2   4  16     1472.79     1464.48     30.79 o 
   3   4  16      907.79      951.15     37.44 o 
   4   4  16      673.47      672.80     47.08 o 
   5   4  16      476.99      413.48     41.59 o 
  -5   5  16      323.00      298.01     24.72 o 
  -4   5  16     1580.16     1656.17     41.43 o 
  -3   5  16      990.12     1015.99     43.97 o 
  -2   5  16      471.21      390.70     20.36 o 
  -1   5  16     1471.35     1519.26     34.88 o 
   0   5  16     1070.63     1032.97     29.75 o 
   1   5  16     1510.99     1574.56     35.48 o 
   2   5  16      455.76      409.66     23.80 o 
   3   5  16      962.00      954.68     39.55 o 
   4   5  16     1545.58     1614.89     43.36 o 
   5   5  16      305.64      310.12     29.05 o 
  -4   6  16      332.04      329.96     25.56 o 
  -3   6  16       76.78       78.51     15.09 o 
  -2   6  16      808.62      738.79     32.02 o 
  -1   6  16      923.93      916.49     34.95 o 
   0   6  16      847.39      835.62     34.64 o 
   1   6  16      970.84      967.12     35.83 o 
   2   6  16      863.27      836.01     32.87 o 
   3   6  16       83.15       69.76     13.94 o 
   4   6  16      308.97      270.81     29.92 o 
  -4   7  16      308.61      266.89     23.12 o 
  -3   7  16      109.09       80.06     11.59 o 
  -2   7  16      240.70      213.80     24.44 o 
  -1   7  16      457.14      480.25     27.09 o 
   0   7  16     1450.66     1435.02     36.72 o 
   1   7  16      479.82      519.87     26.63 o 
   2   7  16      245.99      208.34     22.20 o 
   3   7  16      108.56      100.14     14.99 o 
   4   7  16      328.75      310.14     27.13 o 
  -3   8  16       40.14       57.37     20.35 o 
  -2   8  16      544.86      552.40     42.15 o 
  -1   8  16      937.05      957.05    114.41 o 
   0   8  16       64.87       60.36     15.96 o 
   1   8  16      917.92      883.81     74.38 o 
   2   8  16      539.42      548.04     49.75 o 
   3   8  16       35.91       38.58     10.85 o 
  -1   9  16      340.96      322.37     25.48 o 
   0   9  16      624.51      612.05     73.08 o 
   1   9  16      336.08      345.76     51.44 o 
   1   0  17      686.58      695.76     29.77 o 
   2   0  17      599.23      650.29     30.88 o 
   3   0  17     1624.02     1843.56     61.57 o 
   4   0  17      168.12      156.93     28.34 o 
   5   0  17      422.98      378.74     33.47 o 
   6   0  17       17.75       19.64     11.69 o 
  -5   1  17      174.71      172.64     20.18 o 
  -4   1  17     1595.62     1592.79     55.03 o 
  -3   1  17      870.81      863.65     32.56 o 
  -2   1  17      706.49      698.85     35.05 o 
  -1   1  17      412.18      421.18     21.65 o 
   0   1  17     1254.05     1295.12     55.23 o 
   1   1  17      394.89      392.56     24.36 o 
   2   1  17      666.87      660.03     33.12 o 
   3   1  17      853.86      855.66     51.18 o 
   4   1  17     1596.53     1708.36     49.33 o 
   5   1  17      191.26      195.61     26.07 o 
  -5   2  17      724.85      733.41     35.49 o 
  -4   2  17      228.62      228.05     20.02 o 
  -3   2  17      203.43      208.48     21.02 o 
  -2   2  17     1193.52     1237.61     38.03 o 
  -1   2  17      915.61      895.11     26.40 o 
   0   2  17      871.36      898.88     35.35 o 
   1   2  17      935.74      933.21     28.02 o 
   2   2  17     1170.98     1154.84     33.73 o 
   3   2  17      227.59      223.20     23.79 o 
   4   2  17      289.35      290.70     26.78 o 
   5   2  17      719.11      642.98     55.40 o 
  -5   3  17      224.17      230.47     29.90 o 
  -4   3  17      548.96      583.01     37.76 o 
  -3   3  17       23.87       16.24     10.37 o 
  -2   3  17      296.90      276.07     23.58 o 
  -1   3  17      640.33      666.19     29.21 o 
   0   3  17     3456.19     3702.69     62.88 o 
   1   3  17      602.20      598.87     32.45 o 
   2   3  17      321.79      262.87     17.08 o 
   3   3  17       19.16       23.72     11.09 o 
   4   3  17      533.64      525.61     43.25 o 
   5   3  17      209.34      218.18     25.73 o 
  -5   4  17     1032.85      973.13     39.67 o 
  -4   4  17      122.97      104.44     16.24 o 
  -3   4  17       26.58       15.48     12.00 o 
  -2   4  17      952.78     1005.96     34.13 o 
  -1   4  17     1865.91     1943.98     39.40 o 
   0   4  17       16.98       27.68     12.24 o 
   1   4  17     1843.18     1920.01     42.97 o 
   2   4  17      889.42      907.25     29.72 o 
   3   4  17       29.10       24.72      9.75 o 
   4   4  17      141.04      148.23     18.89 o 
   5   4  17     1026.96      949.70     61.13 o 
  -4   5  17      536.15      529.61     27.26 o 
  -3   5  17     1288.34     1333.39     37.69 o 
  -2   5  17       87.03       72.68     14.82 o 
  -1   5  17      413.11      373.97     22.94 o 
   0   5  17     1906.70     1929.05     48.84 o 
   1   5  17      401.67      388.19     25.53 o 
   2   5  17       85.70       87.86     11.39 o 
   3   5  17     1309.80     1301.83     45.26 o 
   4   5  17      544.90      602.29     35.85 o 
  -4   6  17      577.21      547.04     32.27 o 
  -3   6  17      241.71      236.34     21.55 o 
  -2   6  17     1639.74     1666.18     41.12 o 
  -1   6  17      410.22      373.31     29.20 o 
   0   6  17       77.83       49.59     10.42 o 
   1   6  17      378.23      359.71     24.47 o 
   2   6  17     1619.41     1629.46     45.20 o 
   3   6  17      204.05      184.28     18.71 o 
   4   6  17      577.48      543.96     37.43 o 
  -3   7  17     1423.68     1414.29     49.27 o 
  -2   7  17      228.71      209.77     20.01 o 
  -1   7  17      497.00      464.31     32.23 o 
   0   7  17       57.15       50.09     11.28 o 
   1   7  17      512.96      500.72     36.45 o 
   2   7  17      211.72      172.70     20.24 o 
   3   7  17     1403.20     1407.39     74.45 o 
  -1   8  17      294.50      309.48     59.53 o 
   0   8  17       20.15       18.51     13.65 o 
   1   8  17      276.86      238.66     25.15 o 
   0   0  18     3191.94     3404.71     83.30 o 
   1   0  18      401.75      390.78     34.58 o 
   2   0  18      611.38      609.61     33.48 o 
   3   0  18       14.26        4.68     11.89 o 
   4   0  18      631.97      661.68     37.57 o 
   5   0  18      381.18      331.49     26.01 o 
  -5   1  18      446.83      419.66     31.41 o 
  -4   1  18      911.73      826.78    105.13 o 
  -3   1  18      132.19      107.15     17.40 o 
  -2   1  18      346.48      315.81     23.16 o 
  -1   1  18      771.45      791.96     41.84 o 
   0   1  18      794.18      731.36     41.30 o 
   1   1  18      792.13      723.84     63.69 o 
   2   1  18      314.38      284.88     44.36 o 
   3   1  18      136.72      117.85     17.45 o 
   4   1  18      920.00      911.62     39.04 o 
   5   1  18      458.64      448.43     34.41 o 
  -5   2  18      251.98      222.97     23.25 o 
  -4   2  18       14.83       18.17     13.09 o 
  -3   2  18     1726.01     1833.60     43.07 o 
  -2   2  18      796.02      774.02     32.26 o 
  -1   2  18      854.31      843.50     32.26 o 
   0   2  18        8.37       12.60      9.25 o 
   1   2  18      829.58      817.03     33.85 o 
   2   2  18      839.79      749.96     40.31 o 
   3   2  18     1715.53     1855.84     46.25 o 
   4   2  18       12.94       12.44     14.50 o 
   5   2  18      258.37      253.72     25.61 o 
  -4   3  18     1379.38     1433.91     41.94 o 
  -3   3  18      418.04      380.93     27.40 o 
  -2   3  18     2054.68     2187.85     65.71 o 
  -1   3  18       78.50       77.19     13.25 o 
   0   3  18        1.36        0.11     12.10 o 
   1   3  18       96.82       96.43     12.61 o 
   2   3  18     2043.71     2148.31     61.20 o 
   3   3  18      424.55      423.18     35.17 o 
   4   3  18     1392.28     1396.69     52.16 o 
  -4   4  18       35.50       40.93     10.29 o 
  -3   4  18     1092.25     1075.86     36.00 o 
  -2   4  18      722.49      723.50     37.33 o 
  -1   4  18      523.61      488.89     36.05 o 
   0   4  18      148.56      152.30     18.27 o 
   1   4  18      469.40      462.43     30.06 o 
   2   4  18      734.35      693.10     95.18 o 
   3   4  18     1109.10     1107.76     40.98 o 
   4   4  18       30.22       14.74     13.44 o 
  -3   5  18      127.14      106.09     17.32 o 
  -2   5  18      416.86      357.70     24.60 o 
  -1   5  18     1051.91     1054.77     44.39 o 
   0   5  18      231.24      195.16     18.27 o 
   1   5  18     1079.35     1074.70     43.05 o 
   2   5  18      446.37      449.69     43.78 o 
   3   5  18      114.31      115.95     20.30 o 
  -3   6  18      743.19      691.06     33.65 o 
  -2   6  18      420.85      382.72     29.49 o 
  -1   6  18      574.14      559.39     36.41 o 
   0   6  18      932.43      928.16     42.94 o 
   1   6  18      594.04      586.20     45.42 o 
   2   6  18      402.06      371.51     30.66 o 
   3   6  18      735.65      690.55     50.09 o 
  -1   7  18     1136.49     1067.95     95.30 o 
   0   7  18      880.03      803.52     47.54 o 
   1   7  18     1129.82     1125.80     40.08 o 
   1   0  19       20.24       21.18      7.71 o 
   2   0  19      964.12     1027.57     58.87 o 
   3   0  19      297.23      300.43     32.12 o 
   4   0  19     1340.11     1397.72     49.95 o 
  -4   1  19      214.48      217.13     23.57 o 
  -3   1  19      968.03     1019.58     39.30 o 
  -2   1  19      462.16      492.04     45.50 o 
  -1   1  19      302.34      290.61     28.25 o 
   0   1  19     1035.69     1094.83     39.45 o 
   1   1  19      320.42      302.73     39.03 o 
   2   1  19      499.21      531.14     76.83 o 
   3   1  19      945.30     1057.58     49.93 o 
   4   1  19      207.91      196.11     27.75 o 
  -4   2  19      148.54      127.73     18.47 o 
  -3   2  19        7.34        4.21     10.62 o 
  -2   2  19      363.14      350.24     27.59 o 
  -1   2  19     1139.53     1160.13     34.71 o 
   0   2  19      251.73      260.83     22.94 o 
   1   2  19     1140.30     1143.22     54.96 o 
   2   2  19      351.93      378.72     34.13 o 
   3   2  19        7.37       10.32     10.00 o 
   4   2  19      138.15      122.37     19.87 o 
  -3   3  19       29.27       27.74     13.40 o 
  -2   3  19      760.69      729.13     36.02 o 
  -1   3  19       34.56       26.90     13.09 o 
   0   3  19     1441.52     1504.28     44.18 o 
   1   3  19       31.51       30.91      9.62 o 
   2   3  19      764.21      792.95     37.79 o 
   3   3  19       28.43       30.29     12.66 o 
  -3   4  19       23.33       23.40     11.31 o 
  -2   4  19      303.22      292.13     35.01 o 
  -1   4  19     1027.55     1030.55     44.30 o 
   0   4  19        1.78       -0.56      8.57 o 
   1   4  19     1056.00     1038.71     55.69 o 
   2   4  19      327.63      340.19     39.34 o 
   3   4  19       23.25       22.19     14.35 o 
  -2   5  19      386.81      336.48     32.02 o 
  -1   5  19      139.40      117.47     17.95 o 
   0   5  19     1518.75     1517.00     47.49 o 
   1   5  19      151.21      134.17     16.35 o 
   2   5  19      375.41      332.52     31.01 o 
   0   6  19        1.60        0.77     10.47 o 
   0   0  20     2372.17     2503.44     77.26 o 
   1   0  20      678.90      690.15     37.47 o 
   2   0  20       57.70       57.32     16.58 o 
   3   0  20        4.40       10.44     11.08 o 
  -3   1  20       66.98       73.26     13.07 o 
  -2   1  20      348.13      349.23     38.89 o 
  -1   1  20      900.28      854.10     45.31 o 
   0   1  20      256.19      236.22     27.76 o 
   1   1  20      884.51      850.90     61.15 o 
   2   1  20      318.28      323.17     39.60 o 
   3   1  20       66.54       78.17     18.88 o 
  -2   2  20      149.73      153.07     37.00 o 
  -1   2  20      412.70      423.87     45.75 o 
   0   2  20      702.75      716.54     42.34 o 
   1   2  20      406.06      405.42     45.54 o 
   2   2  20      163.03      144.14     24.26 o 
  -2   3  20     1777.70     1832.92     64.80 o 
  -1   3  20      203.91      203.08     28.76 o 
   0   3  20       52.13       63.90     14.11 o 
   1   3  20      203.52      164.78     27.32 o 
   2   3  20     1738.67     1757.69     82.66 o 
  -1   4  20      435.25      393.64     32.45 o 
   0   4  20       50.39       49.61     14.07 o 
   1   4  20      420.20      425.93     35.92 o 
   1   0  21      107.93       89.39     15.39 o 
  -1   1  21      221.72      190.94     37.20 o 
   0   1  21       80.00       81.73     23.59 o 
   1   1  21      213.35      183.90     69.70 o 
                                                 
